# Supplementary material for: Single-cell analysis of adult human heart across healthy and cardiovascular disease patients reveals the cellular landscape underlying SARS-CoV-2 invasion of myocardial tissue through ACE2
Source: J Transl Med. 2023 May 31;21:358. doi: 10.1186/s12967-023-04224-1 (PMC10231857; doi:10.1186/s12967-023-04224-1)
Supplement: Supplementary file 1 — Additional file 1: Raw Data. This file contains the raw data collected during the course of our research, which was used in the analysis presented in the paper. [file 12967_2023_4224_MOESM1_ESM.xlsx]

## Sheet: Table S1
Table S1: Genes specifically expressed in ACE2-ADAM17 double-positive cells relative to other cells
gene	p_val	avg_log2FC	pct.1	pct.2	p_val_adj
ACE2	0	2.13926	1	0.011	0
ADAM17	1.35342e-199	1.50986	1	0.11	3.78756e-195
ABCC9	1.67802e-169	2.44554	0.678	0.063	4.69593e-165
KCNJ8	4.52451e-138	1.95659	0.554	0.05	1.26619e-133
STEAP4	1.12656e-131	2.20261	0.653	0.074	3.15268e-127
AGT	1.28252e-122	2.932	0.752	0.107	3.58913e-118
CYGB	5.72831e-120	1.91426	0.76	0.107	1.60307e-115
HIGD1B	1.37321e-112	2.05756	0.669	0.087	3.84291e-108
COL5A3	8.27002e-112	0.907638	0.347	0.025	2.31436e-107
MAP1B	1.10661e-111	2.11867	0.868	0.149	3.09684e-107
NDUFA4L2	6.4203e-110	2.51829	0.909	0.172	1.79672e-105
THBS4	8.42505e-108	1.88608	0.579	0.068	2.35775e-103
CAMK2N1	2.07458e-107	1.54476	0.678	0.093	5.80572e-103
SSTR2	6.10112e-105	0.896524	0.256	0.015	1.7074e-100
NOTCH3	1.69754e-103	1.58164	0.595	0.074	4.75057e-99
ADAMTS4	8.72859e-103	1.95918	0.562	0.069	2.4427e-98
MFGE8	1.13396e-100	2.32639	0.967	0.212	3.1734e-96
CPE	4.82834e-100	2.33675	0.736	0.12	1.35121e-95
LHFP	1.20903e-98	2.06728	0.942	0.204	3.38347e-94
ITGA7	5.12648e-98	1.33506	0.463	0.048	1.43464e-93
CARMN	9.1487e-96	2.02349	0.579	0.076	2.56026e-91
PDGFRB	1.35732e-94	1.81438	0.686	0.106	3.79845e-90
GGT5	4.41934e-92	1.47061	0.537	0.068	1.23675e-87
EGFLAM	2.15924e-88	1.04704	0.38	0.036	6.04263e-84
GPAT2	5.50707e-86	1.52972	0.38	0.038	1.54115e-81
MYO1B	3.01719e-85	1.33827	0.529	0.07	8.4436e-81
RGS5	3.85007e-84	2.50789	0.752	0.148	1.07744e-79
KLHL23	1.1183e-82	1.33515	0.496	0.063	3.12956e-78
SCN7A	1.18768e-82	1.31181	0.628	0.096	3.32372e-78
COX4I2	1.44084e-82	1.91214	0.653	0.108	4.0322e-78
TFPI	2.52462e-82	1.56383	0.76	0.142	7.06515e-78
EPS8	1.772e-80	1.75208	0.777	0.16	4.95895e-76
C11orf96	1.31169e-79	2.17722	0.744	0.15	3.67076e-75
ITIH5	8.78105e-79	1.26623	0.545	0.079	2.45738e-74
NR2F2	2.15645e-78	1.74103	0.645	0.112	6.03481e-74
SOD3	2.12904e-77	1.39506	0.81	0.159	5.95811e-73
COL6A1	3.7192e-77	1.35205	0.744	0.138	1.04082e-72
DLC1	3.4559e-76	1.51138	0.686	0.125	9.67132e-72
EDNRB	6.07169e-75	1.42748	0.628	0.107	1.69916e-70
GJA4	2.69269e-73	1.51202	0.537	0.08	7.5355e-69
CALD1	9.08459e-73	1.89847	0.95	0.279	2.54232e-68
PLA2G5	1.40101e-72	1.5703	0.603	0.103	3.92071e-68
S1PR3	4.82513e-71	0.932546	0.322	0.033	1.35031e-66
APOD	1.12975e-69	2.17974	0.826	0.197	3.16161e-65
CRISPLD2	2.0118e-68	1.45195	0.496	0.074	5.63002e-64
ENPEP	3.50775e-68	0.897096	0.281	0.026	9.81645e-64
TIMP3	3.96705e-68	1.86404	0.983	0.292	1.11018e-63
COL1A2	1.12312e-67	0.75599	0.711	0.137	3.14305e-63
TPPP3	1.28965e-67	1.40278	0.579	0.098	3.60908e-63
AXL	3.87681e-67	1.33618	0.57	0.097	1.08492e-62
SCN4B	1.20045e-66	0.94397	0.273	0.025	3.35947e-62
PLXDC1	1.55519e-66	1.18855	0.537	0.087	4.3522e-62
SPARCL1	2.20142e-65	1.90477	1	0.363	6.16066e-61
SLC2A4	2.68032e-65	0.763055	0.207	0.015	7.50088e-61
FAM213A	3.77365e-65	1.41076	0.554	0.097	1.05606e-60
DCN	7.08645e-65	1.62379	0.851	0.208	1.98314e-60
COL6A2	1.1162e-64	1.33506	0.777	0.171	3.12369e-60
SYNPO2	3.42456e-64	1.26529	0.496	0.078	9.58364e-60
FAM162B	5.83663e-64	1.13723	0.372	0.046	1.63338e-59
IGFBP7	7.92706e-63	2.01873	1	0.386	2.21839e-58
EPHX1	6.76524e-62	1.44803	0.777	0.183	1.89325e-57
SPARC	2.66496e-61	1.84848	0.884	0.257	7.45788e-57
MYL9	4.25218e-61	1.3509	0.876	0.235	1.18997e-56
FRMD3	1.04188e-60	1.00494	0.413	0.058	2.9157e-56
SELENBP1	1.22786e-60	1.17699	0.488	0.079	3.43617e-56
DTX3	1.59039e-58	1.09428	0.355	0.046	4.45071e-54
FXYD6	3.47816e-58	1.3048	0.769	0.187	9.73362e-54
GUCY1A3	1.10924e-56	1.26992	0.537	0.1	3.1042e-52
IMPA2	1.50935e-56	0.88099	0.306	0.036	4.22393e-52
DMD	2.73336e-56	0.913216	0.322	0.039	7.6493e-52
C1R	4.94355e-56	1.57532	0.587	0.117	1.38345e-51
EPB41L1	5.57484e-56	0.964003	0.281	0.031	1.56012e-51
EFHD1	7.94947e-56	1.12277	0.438	0.07	2.22466e-51
GUCY1B3	9.93949e-56	1.26736	0.421	0.066	2.78157e-51
PAWR	6.12592e-55	0.954669	0.289	0.033	1.71434e-50
C1QTNF1	7.96804e-55	1.07631	0.446	0.073	2.22985e-50
SERPING1	2.27808e-54	1.45439	0.835	0.234	6.37522e-50
ENPP1	3.47785e-54	0.790886	0.215	0.019	9.73276e-50
ADAMTS1	2.10838e-53	1.5578	0.645	0.147	5.9003e-49
CECR2	4.17886e-53	0.276616	0.107	0.005	1.16945e-48
SEPT4	6.12798e-53	1.15459	0.471	0.082	1.71491e-48
MOCS1	8.45718e-53	0.636975	0.207	0.018	2.36674e-48
NR2F2-AS1	9.71954e-53	0.770487	0.264	0.029	2.72001e-48
SLC12A2	1.62843e-52	1.25009	0.38	0.057	4.55715e-48
PMEPA1	1.87347e-52	0.8882	0.372	0.054	5.24292e-48
COL4A1	2.1464e-51	1.10407	0.595	0.127	6.0067e-47
ADIRF	3.40203e-51	0.994393	0.917	0.269	9.52057e-47
KHDRBS3	5.9122e-51	0.689661	0.298	0.037	1.65453e-46
AVPR1A	1.69122e-50	0.757858	0.19	0.016	4.73288e-46
FBLN1	1.92723e-50	1.16945	0.521	0.1	5.39336e-46
ECM1	3.88114e-50	1.02404	0.496	0.093	1.08614e-45
COL27A1	1.34111e-49	0.608798	0.231	0.024	3.75309e-45
PROCR	2.42506e-49	1.03893	0.446	0.078	6.78653e-45
ISYNA1	2.84782e-49	1.10034	0.521	0.102	7.96963e-45
ARHGEF17	3.23995e-49	0.762103	0.264	0.031	9.06701e-45
CD36	4.80975e-49	1.69054	0.711	0.19	1.34601e-44
NFASC	5.15191e-49	1.01868	0.331	0.047	1.44176e-44
COLEC11	5.58202e-49	0.865643	0.306	0.04	1.56213e-44
GUCY1A2	6.11595e-49	0.899421	0.298	0.038	1.71155e-44
VASN	7.45552e-49	0.711034	0.273	0.033	2.08643e-44
ECM2	2.11342e-48	1.00265	0.347	0.051	5.91439e-44
COL3A1	4.86902e-48	0.649067	0.512	0.102	1.36259e-43
SMTN	8.36863e-48	0.999708	0.512	0.102	2.34196e-43
NGF	1.51521e-47	0.773154	0.256	0.03	4.24033e-43
SELENOM	1.53276e-47	1.3047	0.835	0.264	4.28943e-43
SGCE	2.08089e-47	0.956748	0.471	0.089	5.82337e-43
RGL3	2.87235e-47	0.553631	0.198	0.019	8.03828e-43
ACTA2	3.67056e-47	1.34627	0.628	0.156	1.02721e-42
FBLIM1	5.17667e-47	0.706355	0.281	0.036	1.44869e-42
BGN	7.5999e-47	1.11759	0.603	0.136	2.12683e-42
ANO1	4.18681e-46	0.673294	0.273	0.034	1.17168e-41
TPM2	4.19575e-46	0.77998	0.694	0.176	1.17418e-41
EDNRA	6.00104e-46	0.873754	0.273	0.035	1.67939e-41
PLAC9	8.34363e-46	1.29929	0.81	0.236	2.33497e-41
TTYH1	1.43263e-45	0.565533	0.157	0.012	4.00923e-41
SPRY1	2.08322e-45	1.12563	0.711	0.186	5.82988e-41
GAS6	1.03359e-44	1.33388	0.702	0.195	2.89251e-40
EBF1	1.33584e-44	0.888879	0.463	0.09	3.73835e-40
LZTS1	1.50206e-44	0.478978	0.132	0.009	4.20351e-40
GSN	3.48868e-44	1.51953	0.983	0.429	9.76308e-40
HES4	4.07522e-44	1.08703	0.554	0.125	1.14045e-39
FILIP1	7.35101e-44	0.880962	0.529	0.113	2.05718e-39
RBMS3	7.88737e-44	1.06337	0.471	0.096	2.20728e-39
PPP1R14A	1.85778e-43	1.31263	0.719	0.202	5.199e-39
NID1	2.15585e-43	0.818245	0.364	0.06	6.03316e-39
ADCY3	2.28825e-43	0.553123	0.256	0.032	6.40368e-39
MAP1LC3A	2.61963e-43	0.924522	0.545	0.121	7.33104e-39
NBL1	4.48467e-43	1.09197	0.587	0.142	1.25504e-38
ITGB1	4.51515e-43	1.52339	0.975	0.479	1.26356e-38
PTH1R	1.20235e-42	0.626351	0.174	0.016	3.36478e-38
COL4A2	1.83139e-42	0.971159	0.521	0.114	5.12514e-38
LINC00924	1.95922e-42	0.419541	0.14	0.011	5.48287e-38
EMILIN1	3.02246e-42	0.762007	0.339	0.054	8.45835e-38
RNF152	3.52942e-42	0.724824	0.248	0.031	9.87708e-38
PDE4C	7.03521e-42	0.65167	0.231	0.027	1.9688e-37
EBF2	1.24044e-41	0.772221	0.339	0.055	3.47137e-37
NDRG2	1.43689e-41	1.10916	0.579	0.141	4.02114e-37
KCNE4	3.24623e-41	0.7927	0.289	0.042	9.08458e-37
HGF	6.6608e-41	0.78948	0.281	0.04	1.86402e-36
ATP1A2	7.0236e-41	1.02523	0.273	0.038	1.96555e-36
INAFM1	9.28683e-41	0.923984	0.364	0.064	2.59892e-36
CD248	1.61503e-40	0.659602	0.24	0.03	4.51965e-36
RARRES2	1.80849e-40	0.890422	0.43	0.085	5.06106e-36
TMSB4X	3.97319e-40	-1.33686	1	0.989	1.1119e-35
CNN3	7.51872e-40	1.04397	0.81	0.245	2.10411e-35
ITM2C	1.39685e-39	1.03243	0.562	0.137	3.90909e-35
PTPRK	2.91885e-39	0.579459	0.281	0.041	8.16841e-35
PRRX1	3.63997e-39	0.741701	0.331	0.055	1.01865e-34
TGFB3	4.12823e-39	0.733977	0.24	0.031	1.15528e-34
MGP	4.74927e-39	1.2862	0.818	0.268	1.32908e-34
FN1	6.34348e-39	0.972868	0.612	0.158	1.77522e-34
RHOBTB3	7.34435e-39	1.06375	0.446	0.096	2.05532e-34
C1S	8.01637e-39	1.22702	0.463	0.098	2.24338e-34
ASPN	5.07772e-38	0.937787	0.455	0.096	1.421e-33
CXCL12	5.7485e-38	0.917044	0.669	0.185	1.60872e-33
DKK3	8.35726e-38	0.856534	0.479	0.106	2.33878e-33
SEMA5A	9.63753e-38	0.576844	0.182	0.019	2.69706e-33
TCF21	1.07379e-37	1.37941	0.372	0.071	3.00499e-33
GRK5	1.07443e-37	0.813263	0.43	0.09	3.00681e-33
B2M	2.38439e-37	-1.80784	1	0.985	6.67271e-33
TGFB1I1	2.54408e-37	0.888069	0.446	0.096	7.11961e-33
SMIM3	3.37051e-37	1.12144	0.471	0.109	9.43239e-33
ELOVL2	3.8506e-37	0.450159	0.14	0.012	1.07759e-32
CDH6	1.16589e-36	0.649387	0.207	0.025	3.26273e-32
P2RY14	1.67293e-36	0.864302	0.281	0.044	4.68169e-32
COL6A3	3.13615e-36	0.842044	0.397	0.079	8.77652e-32
PDE1C	3.77577e-36	0.589711	0.157	0.015	1.05665e-31
SMOC2	5.78711e-36	0.910196	0.43	0.093	1.61952e-31
DDR2	7.19932e-36	0.76017	0.339	0.062	2.01473e-31
MT1A	2.03661e-35	0.914014	0.264	0.04	5.69944e-31
TMEM74B	4.08736e-35	0.377368	0.132	0.011	1.14385e-30
GFPT2	4.80679e-35	0.596224	0.256	0.038	1.34518e-30
RGS16	5.16864e-35	1.38014	0.421	0.093	1.44644e-30
IGFBP4	7.70132e-35	1.04532	0.694	0.213	2.15522e-30
RPS29	9.66032e-35	-1.50617	0.959	0.968	2.70344e-30
PCOLCE	1.04039e-34	0.955022	0.446	0.099	2.91154e-30
NUPR1	1.36398e-34	0.942425	0.603	0.165	3.81709e-30
MCAM	1.47722e-34	1.05078	0.413	0.089	4.13399e-30
CYSLTR2	1.68507e-34	0.626989	0.215	0.028	4.71567e-30
ITPRIPL2	1.69166e-34	0.756144	0.413	0.089	4.73411e-30
GJC1	1.76662e-34	0.717657	0.264	0.041	4.94389e-30
ADCY5	1.96118e-34	0.475967	0.132	0.012	5.48836e-30
RND3	2.06904e-34	0.823613	0.413	0.088	5.79022e-30
ARHGAP6	2.39981e-34	0.814786	0.322	0.059	6.71586e-30
SH3RF1	4.43163e-34	0.482375	0.223	0.03	1.24019e-29
ADAMTSL3	6.74512e-34	0.763466	0.264	0.042	1.88762e-29
GPER1	7.2056e-34	0.552104	0.124	0.011	2.01649e-29
REEP3	1.45319e-33	0.804436	0.529	0.137	4.06675e-29
PDE10A	2.17568e-33	0.3672	0.124	0.011	6.08864e-29
FERMT2	2.75183e-33	0.920032	0.545	0.148	7.70101e-29
COL18A1	3.79461e-33	0.872632	0.397	0.086	1.06192e-28
ARHGAP42	3.81573e-33	0.456621	0.174	0.02	1.06783e-28
DCBLD1	4.07454e-33	0.676434	0.215	0.029	1.14026e-28
CYR61	4.59758e-33	1.43195	0.512	0.136	1.28663e-28
NRP1	4.62006e-33	0.979619	0.545	0.149	1.29292e-28
CYTH3	6.01852e-33	0.616605	0.256	0.04	1.68428e-28
ARHGAP29	7.51062e-33	0.904507	0.661	0.194	2.10185e-28
CCDC102B	8.52768e-33	0.78688	0.223	0.032	2.38647e-28
CCL2	9.25123e-33	1.90816	0.587	0.182	2.58896e-28
PLA2G2A	1.02017e-32	2.90365	0.331	0.065	2.85496e-28
FABP4	1.17891e-32	0.969081	0.702	0.232	3.29919e-28
IFITM3	2.13087e-32	1.23812	1	0.565	5.96323e-28
PCDH17	3.79158e-32	0.708867	0.24	0.037	1.06107e-27
ADRA2B	4.18886e-32	0.514146	0.157	0.017	1.17225e-27
TBX2-AS1	4.93941e-32	0.53449	0.256	0.04	1.38229e-27
PBX1	5.87947e-32	0.823992	0.322	0.063	1.64537e-27
LPL	6.4097e-32	1.02626	0.355	0.073	1.79375e-27
ABI2	1.09188e-31	0.84159	0.479	0.121	3.05563e-27
CD59	1.53228e-31	0.959638	0.876	0.337	4.28809e-27
RERG	1.63292e-31	0.661122	0.248	0.039	4.56972e-27
MAPRE3	1.73139e-31	0.444763	0.182	0.023	4.84531e-27
SGCB	2.10648e-31	0.603467	0.397	0.086	5.89498e-27
TCF4	2.25759e-31	0.99507	0.835	0.313	6.31786e-27
ITGA1	3.3561e-31	0.851359	0.471	0.117	9.39203e-27
CDC42BPA	5.14224e-31	0.776142	0.438	0.105	1.43906e-26
SLC16A12	6.24614e-31	0.507178	0.14	0.014	1.74798e-26
NFIB	6.34402e-31	0.986931	0.669	0.21	1.77537e-26
ADCY6	6.43749e-31	0.435764	0.165	0.019	1.80153e-26
PCDH9	7.54558e-31	0.760056	0.314	0.06	2.11163e-26
FILIP1L	8.3844e-31	1.03824	0.678	0.223	2.34637e-26
MGLL	9.73935e-31	0.880491	0.678	0.221	2.72556e-26
RPS18	2.1321e-30	-1.14498	0.975	0.983	5.96668e-26
PRKCDBP	2.34598e-30	0.708137	0.603	0.173	6.56524e-26
PDE7B	2.46534e-30	0.746602	0.182	0.024	6.89925e-26
LMOD1	3.41153e-30	0.701354	0.24	0.038	9.54716e-26
PARVA	6.64771e-30	0.686441	0.289	0.054	1.86036e-25
EPAS1	9.04544e-30	0.867153	0.678	0.219	2.53137e-25
NMD3	1.13563e-29	0.786057	0.372	0.083	3.17806e-25
CLMN	1.27187e-29	0.676535	0.289	0.053	3.55931e-25
TAGLN	1.37124e-29	0.291073	0.579	0.167	3.83741e-25
IGFBP5	1.44811e-29	1.25385	0.521	0.15	4.05254e-25
C8orf4	1.53743e-29	0.785917	0.587	0.169	4.30248e-25
PEAR1	1.72242e-29	0.617038	0.207	0.03	4.82021e-25
PCDH18	2.33453e-29	0.401665	0.157	0.018	6.53319e-25
FGF1	3.19454e-29	0.506717	0.198	0.028	8.93993e-25
FAM110B	3.49818e-29	0.6026	0.223	0.035	9.78967e-25
PARD3	4.91088e-29	0.426236	0.14	0.015	1.37431e-24
GNAI1	8.17294e-29	0.663907	0.289	0.055	2.2872e-24
DPYSL2	8.96258e-29	1.04315	0.719	0.264	2.50818e-24
CDC42EP4	1.14693e-28	0.695284	0.347	0.075	3.20968e-24
NPPC	1.77528e-28	1.35117	0.215	0.033	4.96812e-24
SPECC1	2.78742e-28	0.856991	0.331	0.071	7.8006e-24
CRLF1	2.9096e-28	0.644932	0.198	0.029	8.1425e-24
PTGIR	3.13432e-28	0.947161	0.298	0.059	8.77139e-24
TNFRSF21	3.33625e-28	0.468401	0.19	0.027	9.33648e-24
TMEM47	3.59553e-28	0.852319	0.355	0.08	1.00621e-23
MSC-AS1	5.28656e-28	0.478688	0.198	0.029	1.47944e-23
LIMA1	5.32795e-28	1.01369	0.554	0.172	1.49103e-23
HRC	5.97403e-28	0.643888	0.215	0.033	1.67183e-23
DENND2A	8.48495e-28	0.420198	0.14	0.016	2.37451e-23
BMP5	1.08799e-27	0.565363	0.19	0.027	3.04473e-23
TJP1	1.62839e-27	0.837906	0.463	0.124	4.55704e-23
DAAM2	1.77325e-27	0.655702	0.207	0.032	4.96244e-23
KIRREL	1.98951e-27	0.346889	0.124	0.013	5.56763e-23
RNF180	2.30388e-27	0.537442	0.207	0.032	6.44742e-23
ASAH1	2.5549e-27	1.21456	0.719	0.28	7.14988e-23
RPL34	3.2405e-27	-1.03975	0.959	0.982	9.06853e-23
PTPN13	3.2685e-27	0.485712	0.14	0.016	9.1469e-23
GNG11	4.43105e-27	0.625125	0.81	0.294	1.24003e-22
PHLDB1	9.25157e-27	0.588305	0.339	0.075	2.58905e-22
CBFA2T3	9.41107e-27	0.63223	0.207	0.033	2.63369e-22
LAMA4	1.03231e-26	0.686635	0.364	0.085	2.88893e-22
MAP3K20	1.11159e-26	0.769496	0.479	0.133	3.11078e-22
CD9	1.11938e-26	0.853243	0.851	0.349	3.13259e-22
AGAP2	1.36596e-26	0.63544	0.207	0.032	3.82265e-22
C9orf47	1.39995e-26	0.529781	0.116	0.012	3.91777e-22
LAMA2	1.60696e-26	0.527162	0.281	0.055	4.49707e-22
FAM65C	1.73897e-26	0.580938	0.19	0.028	4.86651e-22
TINAGL1	1.76767e-26	0.93687	0.545	0.166	4.94684e-22
SRGN	2.14752e-26	-2.61382	0.298	0.697	6.00984e-22
EGFR	2.14757e-26	0.567923	0.24	0.042	6.00998e-22
UBA2	2.80741e-26	0.835771	0.512	0.152	7.85653e-22
CHRD	4.31366e-26	0.46755	0.182	0.026	1.20718e-21
RPS27A	4.70806e-26	-0.975536	0.95	0.975	1.31755e-21
LGALS3BP	5.42031e-26	0.717845	0.488	0.138	1.51687e-21
VEGFD	6.13795e-26	0.498175	0.182	0.026	1.71771e-21
MYL2	6.20177e-26	-0.603989	0.868	0.349	1.73557e-21
GPRC5A	7.29186e-26	0.489565	0.165	0.022	2.04063e-21
CTSF	9.01207e-26	0.60762	0.364	0.087	2.52203e-21
CDH19	1.10171e-25	1.20584	0.289	0.062	3.08314e-21
A4GALT	1.12677e-25	0.613039	0.289	0.06	3.15328e-21
APOLD1	1.3143e-25	1.24968	0.438	0.121	3.67808e-21
RPS14	1.3192e-25	-0.904678	0.992	0.984	3.69179e-21
HES1	1.43268e-25	1.24224	0.661	0.245	4.00934e-21
RPS27	1.4379e-25	-1.138	1	0.989	4.02397e-21
NES	1.5526e-25	0.677271	0.405	0.103	4.34496e-21
PACSIN3	1.93354e-25	0.492305	0.19	0.029	5.41102e-21
LTBP4	2.22035e-25	0.702979	0.521	0.153	6.21365e-21
RASD1	2.32296e-25	0.79946	0.273	0.054	6.50081e-21
SPTBN1	2.53044e-25	0.838084	0.678	0.24	7.08142e-21
JAG1	3.82797e-25	0.651455	0.331	0.075	1.07126e-20
LARP6	3.86123e-25	0.605219	0.273	0.055	1.08057e-20
CLEC11A	5.92113e-25	0.724756	0.298	0.065	1.65703e-20
ANGPTL1	7.45717e-25	0.466221	0.231	0.041	2.08689e-20
FIGN	1.04168e-24	0.359995	0.14	0.017	2.91515e-20
PTRF	1.1973e-24	0.630063	0.736	0.255	3.35065e-20
LIN7A	1.44558e-24	0.413122	0.107	0.011	4.04547e-20
RPLP1	1.79838e-24	-0.909299	0.983	0.985	5.03276e-20
FMO2	2.064e-24	0.735181	0.446	0.122	5.77611e-20
LEPROT	2.09287e-24	0.92976	0.719	0.284	5.85691e-20
PTK2	2.27827e-24	0.624564	0.331	0.077	6.37573e-20
PGF	2.28138e-24	0.568801	0.306	0.067	6.38444e-20
PLCB4	2.32877e-24	0.669286	0.231	0.043	6.51707e-20
C3	2.37139e-24	1.1833	0.281	0.061	6.63634e-20
CYB5R3	2.46076e-24	0.81057	0.653	0.227	6.88643e-20
YBX3	2.53611e-24	1.08597	0.769	0.36	7.09731e-20
ABCA9	2.89788e-24	0.509196	0.231	0.042	8.10971e-20
NGFR	3.12166e-24	0.654978	0.157	0.022	8.73596e-20
MTHFD2	3.3042e-24	0.955384	0.479	0.149	9.24681e-20
MYC	3.83944e-24	1.12008	0.438	0.127	1.07447e-19
ARID5B	3.8425e-24	0.883196	0.711	0.279	1.07532e-19
CD151	4.01661e-24	1.04909	0.661	0.253	1.12405e-19
RAB6B	5.64699e-24	0.344528	0.14	0.018	1.58031e-19
CD63	6.79267e-24	0.866073	0.983	0.657	1.90093e-19
SPRED1	7.44358e-24	0.667076	0.298	0.066	2.08309e-19
ADORA2B	7.55132e-24	0.408506	0.116	0.013	2.11324e-19
CSRP2	7.84543e-24	0.639212	0.331	0.077	2.19554e-19
VCL	8.12206e-24	0.694591	0.413	0.113	2.27296e-19
FHL1	9.32064e-24	0.710138	0.545	0.174	2.60838e-19
PRDX4	1.0839e-23	0.731062	0.504	0.158	3.03331e-19
TMSB10	1.23155e-23	-1.27439	0.876	0.951	3.44649e-19
AKAP12	1.24914e-23	0.643717	0.438	0.123	3.49572e-19
RPS28	1.41126e-23	-0.947013	0.959	0.971	3.9494e-19
LAPTM4A	1.50818e-23	0.846601	0.909	0.459	4.22063e-19
RRBP1	1.62469e-23	0.992739	0.645	0.25	4.5467e-19
OAZ2	1.92281e-23	0.760659	0.62	0.216	5.38097e-19
SGCA	2.02412e-23	0.656643	0.19	0.031	5.66451e-19
NUCKS1	2.07423e-23	0.961048	0.843	0.463	5.80473e-19
NDN	2.25575e-23	0.767223	0.298	0.068	6.31272e-19
TNFAIP6	3.13241e-23	0.995319	0.273	0.059	8.76606e-19
TIMP1	3.27428e-23	0.980712	0.843	0.416	9.16307e-19
FAM162A	5.19588e-23	0.861003	0.504	0.163	1.45407e-18
ZBTB20	5.61648e-23	0.671558	0.62	0.213	1.57177e-18
H1F0	6.02587e-23	0.576499	0.421	0.116	1.68634e-18
CDR1-AS	6.07424e-23	0.261243	0.132	0.017	1.69987e-18
ARHGEF28	6.5657e-23	0.509911	0.116	0.013	1.83741e-18
SDC2	6.73421e-23	0.786964	0.405	0.113	1.88457e-18
C7	7.45748e-23	1.65352	0.364	0.1	2.08698e-18
AOC3	8.36629e-23	0.563949	0.182	0.029	2.34131e-18
RPS19	8.37426e-23	-0.994521	0.967	0.977	2.34354e-18
RPL28	8.65381e-23	-1.12988	0.909	0.931	2.42177e-18
DUBR	1.01334e-22	0.488313	0.132	0.017	2.83583e-18
LAMB2	1.18366e-22	0.711608	0.322	0.078	3.31247e-18
TNFRSF12A	1.34579e-22	0.928102	0.289	0.067	3.76621e-18
EID1	1.7906e-22	0.853853	0.909	0.484	5.01099e-18
CST3	1.88851e-22	0.794132	0.992	0.581	5.28499e-18
FHL3	1.90613e-22	0.441187	0.24	0.047	5.3343e-18
RARA-AS1	2.27949e-22	0.413111	0.198	0.035	6.37916e-18
EGR1	2.34025e-22	1.18469	0.694	0.285	6.54919e-18
HLA-B	2.37057e-22	-1.46437	0.81	0.89	6.63405e-18
EMP2	2.44241e-22	0.681665	0.579	0.197	6.83508e-18
PCYOX1	2.63426e-22	0.784789	0.322	0.08	7.37198e-18
IMMP2L	2.67457e-22	0.5279	0.215	0.04	7.48477e-18
ROCK2	2.69861e-22	0.655311	0.38	0.104	7.55207e-18
RARRES1	2.77045e-22	1.76728	0.223	0.044	7.75311e-18
RPS15A	2.88017e-22	-0.950456	0.942	0.962	8.06016e-18
DST	2.94974e-22	0.716227	0.504	0.161	8.25483e-18
PTPRG	3.90625e-22	0.477337	0.306	0.071	1.09316e-17
EPB41L2	3.9792e-22	0.684318	0.504	0.162	1.11358e-17
SREBF1	4.80825e-22	0.418394	0.19	0.033	1.34559e-17
DNAJC27	4.94534e-22	0.392783	0.157	0.023	1.38395e-17
EPN2	5.99285e-22	0.787181	0.347	0.092	1.6771e-17
PDZD2	7.23304e-22	0.481967	0.157	0.023	2.02417e-17
RPL26	7.29144e-22	-0.900531	0.934	0.955	2.04051e-17
CDH11	7.68588e-22	0.494351	0.182	0.03	2.15089e-17
MRVI1	7.80099e-22	0.438582	0.19	0.033	2.18311e-17
SOGA1	8.51943e-22	0.419751	0.157	0.023	2.38416e-17
CCL4	1.02019e-21	-4.95897	0	0.462	2.85499e-17
RBPMS	1.02577e-21	0.603818	0.38	0.102	2.87062e-17
PTPRC	1.12013e-21	-2.69388	0	0.461	3.13467e-17
PDE5A	1.13521e-21	0.481738	0.207	0.038	3.1769e-17
HEYL	1.15747e-21	0.562986	0.207	0.038	3.23919e-17
LAMC1	1.67442e-21	0.66041	0.339	0.088	4.68587e-17
MTUS1	1.78465e-21	0.79098	0.512	0.168	4.99434e-17
PRELP	1.91856e-21	0.502523	0.347	0.089	5.36909e-17
A2M	2.22957e-21	0.823735	0.678	0.275	6.23944e-17
FRZB	2.59614e-21	0.600526	0.289	0.067	7.2653e-17
TCEAL7	3.28775e-21	0.632357	0.198	0.036	9.20077e-17
C20orf27	3.53227e-21	0.796513	0.347	0.094	9.88506e-17
SLC12A4	4.23255e-21	0.373626	0.19	0.033	1.18448e-16
SSPN	4.31846e-21	0.5667	0.314	0.078	1.20852e-16
APP	4.91863e-21	0.73842	0.645	0.247	1.37648e-16
CBR1	4.96409e-21	0.666846	0.413	0.122	1.3892e-16
MGST3	5.122e-21	0.814257	0.835	0.395	1.43339e-16
PFN1	5.88622e-21	-1.42756	0.86	0.875	1.64726e-16
TESC	6.54656e-21	0.797219	0.331	0.087	1.83205e-16
SYDE1	7.19791e-21	0.461918	0.165	0.027	2.01433e-16
HSPA12A	8.3628e-21	0.31018	0.14	0.02	2.34033e-16
ABCA8	8.48134e-21	0.643651	0.331	0.085	2.3735e-16
ZCCHC24	9.32239e-21	0.475707	0.24	0.051	2.60887e-16
SERPINH1	9.46225e-21	0.715226	0.471	0.152	2.64801e-16
DIAPH2	9.50416e-21	0.584774	0.339	0.089	2.65974e-16
H19	9.51635e-21	0.786736	0.421	0.124	2.66315e-16
PLS3	9.95966e-21	0.64089	0.438	0.133	2.78721e-16
RPL21	1.00352e-20	-0.753542	1	0.986	2.80836e-16
NFIA	1.17459e-20	0.729003	0.504	0.17	3.28709e-16
CCR10	1.69081e-20	0.349522	0.116	0.014	4.73172e-16
CTSL	1.84689e-20	0.710098	0.595	0.223	5.16853e-16
MGST1	1.90603e-20	1.2838	0.298	0.077	5.33401e-16
EHD2	1.9649e-20	0.778494	0.405	0.121	5.49879e-16
CENPV	2.02892e-20	0.287146	0.14	0.02	5.67793e-16
RPLP2	2.04868e-20	-0.869023	0.975	0.97	5.73323e-16
CD74	2.42416e-20	-2.99386	0.322	0.673	6.784e-16
SCML1	2.46361e-20	0.505405	0.256	0.057	6.89442e-16
SLIT2	3.02932e-20	0.29059	0.149	0.023	8.47754e-16
EVA1B	3.31661e-20	0.478679	0.273	0.063	9.28154e-16
OLFML1	3.37614e-20	0.377132	0.174	0.03	9.44813e-16
CSNK1E	4.21072e-20	0.557188	0.298	0.074	1.17837e-15
MRC2	4.30393e-20	0.490205	0.24	0.052	1.20445e-15
RPS3	4.45599e-20	-0.9927	0.942	0.952	1.24701e-15
FAM13C	4.59507e-20	0.474503	0.165	0.027	1.28593e-15
RPL32	5.20785e-20	-0.826769	0.942	0.975	1.45742e-15
PRKG1	5.43116e-20	0.453626	0.207	0.04	1.51991e-15
GOLIM4	5.6014e-20	0.863949	0.504	0.175	1.56755e-15
MYLK	7.56797e-20	0.49657	0.248	0.054	2.1179e-15
CCDC92	8.70862e-20	0.536674	0.24	0.052	2.43711e-15
RPL39	8.86162e-20	-1.00666	0.942	0.949	2.47993e-15
RSU1	1.01558e-19	0.610249	0.545	0.19	2.84209e-15
PAMR1	1.0517e-19	0.470671	0.165	0.028	2.94318e-15
LGALS1	1.05823e-19	0.684663	0.992	0.726	2.96146e-15
VSTM4	1.09089e-19	0.646934	0.207	0.042	3.05285e-15
RPL31	1.19248e-19	-0.914138	0.926	0.944	3.33715e-15
FKBP10	1.27499e-19	0.385472	0.223	0.047	3.56806e-15
ITM2B	1.29514e-19	0.672509	1	0.808	3.62444e-15
CYSTM1	1.39328e-19	0.700021	0.521	0.186	3.89909e-15
ATP1B2	1.48966e-19	0.339363	0.157	0.025	4.16881e-15
PKIG	1.54027e-19	0.628031	0.446	0.141	4.31044e-15
AIFM2	1.74256e-19	0.258386	0.124	0.017	4.87656e-15
MAML2	1.84973e-19	0.536465	0.273	0.065	5.17646e-15
MAP9	1.91385e-19	0.329107	0.174	0.03	5.35591e-15
SNCG	2.17864e-19	0.829	0.364	0.102	6.09692e-15
BEX3	2.36408e-19	0.475132	0.529	0.178	6.61589e-15
CYP4X1	2.36669e-19	0.298084	0.107	0.013	6.62318e-15
LRP1	2.40894e-19	0.695833	0.413	0.13	6.74143e-15
OAF	2.48118e-19	0.498218	0.264	0.063	6.94358e-15
CYBRD1	2.48331e-19	0.573281	0.372	0.108	6.94954e-15
SPG20	2.63405e-19	0.502189	0.355	0.1	7.37138e-15
RPL41	3.13752e-19	-0.724049	0.975	0.99	8.78034e-15
CEBPD	3.21283e-19	1.16068	0.835	0.438	8.99109e-15
ADAMTS9	3.71942e-19	0.827334	0.256	0.061	1.04088e-14
SCPEP1	4.07858e-19	0.548921	0.438	0.138	1.14139e-14
NID2	4.15639e-19	0.406092	0.174	0.031	1.16317e-14
KIAA0040	4.1704e-19	0.620193	0.397	0.119	1.16709e-14
NOVA1	5.46181e-19	0.440042	0.182	0.034	1.52849e-14
KDM5B	5.71738e-19	0.451083	0.198	0.039	1.60001e-14
TNS2	5.89864e-19	0.735166	0.355	0.104	1.65073e-14
RPL13	5.98225e-19	-0.772324	0.992	0.986	1.67413e-14
SRPX	5.99454e-19	0.765035	0.264	0.064	1.67757e-14
H2AFJ	6.02554e-19	0.795207	0.504	0.184	1.68625e-14
HCST	6.24477e-19	-2.45536	0	0.418	1.7476e-14
RCAN2	6.24654e-19	0.602621	0.231	0.051	1.74809e-14
RPL19	6.40952e-19	-0.826552	0.942	0.954	1.79371e-14
FAM3C	6.43163e-19	0.510789	0.471	0.153	1.79989e-14
PLOD1	7.08397e-19	0.72482	0.264	0.065	1.98245e-14
RPS15	7.13595e-19	-0.742768	0.967	0.97	1.997e-14
COBLL1	7.24899e-19	0.539565	0.273	0.066	2.02863e-14
PROS1	7.29338e-19	0.536465	0.289	0.074	2.04105e-14
CDC42EP1	7.93708e-19	0.544049	0.306	0.08	2.22119e-14
CHCHD10	8.05756e-19	0.442171	0.645	0.253	2.25491e-14
MRPL32	8.70012e-19	0.670553	0.446	0.148	2.43473e-14
PDGFA	9.49479e-19	0.396699	0.182	0.034	2.65712e-14
NCKAP1	9.9758e-19	0.640121	0.298	0.079	2.79173e-14
SLC43A3	1.06493e-18	0.67549	0.314	0.086	2.98022e-14
SLC29A1	1.25649e-18	0.542465	0.256	0.061	3.51628e-14
RPS6	1.911e-18	-0.800202	0.983	0.973	5.34794e-14
FAM212B	2.79546e-18	0.401345	0.182	0.035	7.8231e-14
RPL37	3.1391e-18	-1.0127	0.826	0.888	8.78478e-14
RHOC	3.35019e-18	0.720261	0.826	0.399	9.3755e-14
PDE1A	3.63897e-18	0.412223	0.19	0.038	1.01837e-13
SEPT7	3.88625e-18	0.739828	0.95	0.589	1.08757e-13
NTN4	4.19002e-18	0.486865	0.248	0.059	1.17258e-13
GBE1	4.19284e-18	0.35323	0.24	0.054	1.17337e-13
CALU	4.59348e-18	0.52402	0.455	0.15	1.28548e-13
CAV1	5.21625e-18	0.456004	0.719	0.287	1.45977e-13
CRIP2	5.46054e-18	0.597556	0.719	0.299	1.52813e-13
UBE2E1	5.85326e-18	0.557565	0.446	0.149	1.63804e-13
SPTSSA	6.65488e-18	1.20875	0.455	0.166	1.86237e-13
FGF7	6.92393e-18	1.39039	0.223	0.051	1.93766e-13
CHRDL2	7.01109e-18	0.875478	0.14	0.023	1.96205e-13
TMEM98	8.3728e-18	0.355534	0.207	0.044	2.34313e-13
COL12A1	8.4458e-18	0.438795	0.198	0.041	2.36356e-13
SMARCA1	8.78421e-18	0.512881	0.182	0.036	2.45826e-13
PLCE1	9.68938e-18	0.550736	0.207	0.045	2.71157e-13
MCFD2	1.14871e-17	0.606133	0.347	0.103	3.21466e-13
RPS24	1.26171e-17	-0.912648	0.868	0.902	3.53089e-13
VPS13D	1.4715e-17	0.591271	0.207	0.045	4.11798e-13
MYADM	1.49618e-17	0.773404	0.661	0.282	4.18705e-13
TPI1	1.61284e-17	0.843098	0.909	0.581	4.51352e-13
OSMR	1.78479e-17	0.414358	0.19	0.039	4.99473e-13
RUNX1T1	1.8173e-17	0.452215	0.248	0.059	5.0857e-13
IL6ST	1.98608e-17	0.614334	0.562	0.211	5.55805e-13
TSPAN3	1.99568e-17	0.547045	0.38	0.119	5.58492e-13
ILK	2.19604e-17	0.589894	0.57	0.218	6.14561e-13
C12orf57	2.26874e-17	0.613364	0.769	0.339	6.34906e-13
ITGB1P1	2.32835e-17	0.417281	0.165	0.031	6.51589e-13
IFIT5	2.34883e-17	0.434537	0.223	0.05	6.5732e-13
ZNF385A	2.44496e-17	0.460889	0.231	0.054	6.84221e-13
EGR3	2.48692e-17	0.406087	0.19	0.039	6.95963e-13
SUCLA2	2.5775e-17	0.519099	0.281	0.074	7.21313e-13
MSC	2.69721e-17	0.579974	0.207	0.046	7.54814e-13
HTRA3	2.76646e-17	0.754322	0.256	0.064	7.74195e-13
ADGRD1	2.89044e-17	0.298248	0.132	0.021	8.0889e-13
FOXC2	2.91231e-17	0.381064	0.174	0.033	8.15009e-13
ARHGEF12	2.97447e-17	0.531616	0.306	0.084	8.32406e-13
CTGF	2.98611e-17	0.736825	0.388	0.123	8.35662e-13
MEIS2	3.06553e-17	0.489307	0.231	0.055	8.57888e-13
MEDAG	3.56413e-17	0.529601	0.182	0.037	9.97422e-13
ABI3BP	3.77046e-17	0.72897	0.231	0.056	1.05516e-12
CTTN	3.91331e-17	0.502449	0.347	0.104	1.09514e-12
RPL11	4.50915e-17	-0.747926	0.975	0.966	1.26189e-12
BMP1	4.79115e-17	0.480171	0.149	0.026	1.3408e-12
GPR4	5.36742e-17	0.37085	0.124	0.019	1.50207e-12
LINC00969	5.46273e-17	0.640786	0.479	0.171	1.52874e-12
COL15A1	5.61145e-17	0.721525	0.347	0.105	1.57037e-12
PDLIM3	5.62273e-17	0.578759	0.372	0.114	1.57352e-12
S100A4	6.25094e-17	-1.71014	0.314	0.673	1.74933e-12
DCBLD2	6.47766e-17	0.424564	0.165	0.032	1.81277e-12
CYP27A1	6.57669e-17	0.372993	0.198	0.043	1.84049e-12
SETBP1	6.87298e-17	0.376979	0.174	0.034	1.9234e-12
UGGT2	7.01939e-17	0.388876	0.174	0.034	1.96438e-12
AIG1	7.07747e-17	0.392036	0.281	0.074	1.98063e-12
RAB34	7.08503e-17	0.58598	0.347	0.107	1.98275e-12
ID3	7.10482e-17	0.591734	0.653	0.273	1.98828e-12
DAG1	7.11848e-17	0.365034	0.174	0.034	1.99211e-12
EFEMP2	7.29756e-17	0.593188	0.298	0.084	2.04222e-12
CORO1A	7.43321e-17	-2.2527	0	0.383	2.08018e-12
DHX33	8.11865e-17	0.351131	0.149	0.026	2.272e-12
RPS4X	8.21255e-17	-0.784574	0.95	0.943	2.29828e-12
ZNF532	8.40125e-17	0.415149	0.174	0.034	2.35109e-12
CACNA2D1	8.55434e-17	0.273108	0.124	0.019	2.39393e-12
CCDC74A	9.13554e-17	0.346248	0.107	0.015	2.55658e-12
EFEMP1	9.43084e-17	0.616266	0.289	0.079	2.63922e-12
PTGFRN	9.86166e-17	0.350572	0.157	0.029	2.75979e-12
ACSL3	1.04782e-16	0.407647	0.388	0.121	2.93231e-12
EGR2	1.16636e-16	0.45342	0.207	0.046	3.26405e-12
ROBO1	1.18649e-16	0.299388	0.132	0.022	3.32038e-12
TCEAL9	1.26804e-16	0.530022	0.479	0.171	3.5486e-12
EMC2	1.29684e-16	0.519834	0.314	0.09	3.62921e-12
SEC24D	1.53946e-16	0.448192	0.24	0.059	4.30819e-12
CD52	1.54414e-16	-3.069	0.017	0.392	4.32127e-12
IL1R1	1.6888e-16	0.451144	0.231	0.056	4.72611e-12
ADD1	1.69892e-16	0.550646	0.504	0.184	4.75442e-12
NR4A1	2.02618e-16	0.925954	0.694	0.329	5.67028e-12
RPL10	2.38749e-16	-0.639446	1	0.992	6.6814e-12
ITPR1	2.63662e-16	0.446726	0.223	0.053	7.37859e-12
FRMD4A	2.7678e-16	0.538892	0.306	0.087	7.7457e-12
MRFAP1	2.86128e-16	0.545313	0.694	0.291	8.00729e-12
SSBP2	2.89997e-16	0.513748	0.306	0.088	8.11557e-12
RPS12	3.16544e-16	-0.851735	0.942	0.948	8.85848e-12
MT2A	3.57901e-16	1.02475	0.769	0.424	1.00158e-11
FBN1	3.78069e-16	0.592972	0.273	0.074	1.05803e-11
RBFOX2	3.84534e-16	0.421663	0.223	0.054	1.07612e-11
CCL5	4.06193e-16	-3.87272	0.008	0.377	1.13673e-11
FNBP1L	4.40579e-16	0.400254	0.24	0.059	1.23296e-11
NDUFS1	4.4424e-16	0.518139	0.314	0.093	1.24321e-11
TMEM165	4.89953e-16	0.632553	0.57	0.234	1.37113e-11
SPRY2	5.05926e-16	0.601433	0.215	0.051	1.41583e-11
SLC39A1	5.32732e-16	0.475858	0.405	0.135	1.49085e-11
UACA	5.40411e-16	0.579795	0.405	0.137	1.51234e-11
PFN2	5.82307e-16	0.4036	0.207	0.047	1.62959e-11
RPL27A	6.15858e-16	-0.66903	0.992	0.972	1.72348e-11
PSMB5	6.32888e-16	0.534725	0.537	0.207	1.77114e-11
MXRA7	6.72534e-16	0.456511	0.289	0.082	1.88209e-11
ARL3	6.91534e-16	0.550747	0.372	0.122	1.93526e-11
CRELD1	7.25673e-16	0.389535	0.231	0.056	2.0308e-11
BTBD3	7.66535e-16	0.342839	0.19	0.042	2.14515e-11
SDPR	7.71351e-16	0.396525	0.488	0.176	2.15863e-11
RPS3A	8.55897e-16	-0.790689	0.934	0.946	2.39523e-11
LRRC32	8.88013e-16	0.559474	0.231	0.058	2.4851e-11
PHLDB2	9.62128e-16	0.5146	0.207	0.048	2.69252e-11
PTPRA	9.92514e-16	0.566447	0.512	0.192	2.77755e-11
AKR1C1	1.09168e-15	0.49971	0.248	0.065	3.05507e-11
TBX2	1.15187e-15	0.528058	0.165	0.033	3.22351e-11
BCL6	1.16816e-15	0.740768	0.339	0.108	3.26909e-11
WWTR1	1.21946e-15	0.429569	0.306	0.089	3.41266e-11
TSHZ2	1.22964e-15	0.558765	0.314	0.094	3.44114e-11
PSMD11	1.52136e-15	0.520563	0.446	0.16	4.25754e-11
C3orf70	1.57764e-15	0.275489	0.124	0.02	4.41502e-11
RRAS	1.58373e-15	0.558274	0.364	0.118	4.43208e-11
TMTC3	1.63052e-15	0.350665	0.174	0.036	4.563e-11
TRIP10	1.74131e-15	0.489245	0.273	0.076	4.87305e-11
SOX4	1.76408e-15	1.08642	0.43	0.159	4.93677e-11
RP4-614C10.2	1.88335e-15	0.399578	0.248	0.064	5.27056e-11
REV3L	1.95293e-15	0.646794	0.364	0.122	5.46526e-11
HLA-A	1.97112e-15	-1.23751	0.926	0.881	5.51618e-11
ITGB2	1.98182e-15	-1.94985	0	0.357	5.54613e-11
ESAM	2.0438e-15	0.518288	0.488	0.18	5.71957e-11
ACVRL1	2.14221e-15	0.542946	0.273	0.077	5.99496e-11
S1PR2	2.2723e-15	0.347919	0.174	0.036	6.35903e-11
PLAU	2.28324e-15	0.467628	0.264	0.072	6.38966e-11
ADAMTS9-AS2	2.33331e-15	0.389281	0.132	0.023	6.52977e-11
HLA-DPB1	2.35766e-15	-2.58737	0.231	0.529	6.59791e-11
ADH1B	2.36461e-15	0.728388	0.207	0.049	6.61736e-11
RPL36	2.53441e-15	-0.796081	0.917	0.939	7.09253e-11
PPFIBP1	2.61115e-15	0.410977	0.421	0.145	7.3073e-11
SEPT11	2.75581e-15	0.532703	0.455	0.164	7.71215e-11
BAG2	2.82155e-15	0.421048	0.207	0.049	7.8961e-11
ZNF667-AS1	2.8809e-15	0.435526	0.248	0.065	8.06219e-11
TNFRSF1A	3.1347e-15	0.535621	0.488	0.186	8.77246e-11
TSC22D3	3.37262e-15	-1.99226	0.405	0.648	9.43829e-11
TNS1	3.6902e-15	0.618309	0.322	0.101	1.0327e-10
LAPTM5	3.9561e-15	-1.81324	0.008	0.365	1.10712e-10
NBEAL1	4.03555e-15	0.612834	0.331	0.105	1.12935e-10
ZNF503	4.06494e-15	0.556043	0.231	0.06	1.13757e-10
CTD-3193K9.4	4.15298e-15	0.422726	0.14	0.026	1.16221e-10
NNT-AS1	4.39835e-15	0.479351	0.207	0.05	1.23088e-10
RP11-382A20.3	4.49389e-15	0.462305	0.298	0.088	1.25762e-10
GMFG	4.51374e-15	-1.7749	0.05	0.395	1.26317e-10
HLA-DRB1	4.71602e-15	-2.58682	0.207	0.529	1.31978e-10
F10	4.86351e-15	0.313274	0.174	0.037	1.36105e-10
SERINC3	4.94012e-15	0.530118	0.579	0.238	1.38249e-10
HIC1	5.06092e-15	0.416736	0.182	0.04	1.4163e-10
PTMS	5.0715e-15	0.600888	0.744	0.351	1.41926e-10
RASSF8	5.71383e-15	0.297399	0.157	0.031	1.59901e-10
SNAI2	5.95245e-15	0.435797	0.19	0.043	1.66579e-10
DNM3OS	6.41748e-15	0.270029	0.132	0.023	1.79593e-10
FSTL1	6.57515e-15	0.347182	0.322	0.098	1.84006e-10
RASL12	6.67008e-15	0.278114	0.149	0.029	1.86662e-10
FAT1	6.89502e-15	0.405927	0.132	0.024	1.92957e-10
AFAP1L2	6.91266e-15	0.275814	0.107	0.016	1.93451e-10
RPL38	6.9612e-15	-0.842831	0.868	0.884	1.94809e-10
BMPR2	6.97519e-15	0.464284	0.347	0.112	1.95201e-10
PTGIS	7.14201e-15	0.404699	0.19	0.044	1.99869e-10
SCCPDH	7.80292e-15	0.497846	0.264	0.075	2.18365e-10
RHOQ	7.94742e-15	0.532886	0.347	0.114	2.22409e-10
WASL	8.68962e-15	0.420917	0.248	0.066	2.43179e-10
LMNA	9.64362e-15	0.53472	0.777	0.378	2.69877e-10
YIF1A	1.04115e-14	0.450942	0.405	0.141	2.91367e-10
SETD7	1.0424e-14	0.330816	0.198	0.047	2.91716e-10
RPL30	1.14715e-14	-0.75903	0.909	0.935	3.2103e-10
NKG7	1.16681e-14	-3.90334	0	0.343	3.26531e-10
ARHGAP10	1.2788e-14	0.425198	0.289	0.085	3.57873e-10
CCND1	1.44691e-14	0.697005	0.372	0.128	4.04917e-10
TCAF1	1.55222e-14	0.390222	0.231	0.06	4.34389e-10
AZI2	1.57474e-14	0.487448	0.331	0.106	4.40691e-10
ANGPT2	1.6102e-14	0.476226	0.215	0.053	4.50615e-10
MEOX2	1.6202e-14	0.487066	0.215	0.054	4.53413e-10
STAT3	1.86187e-14	0.658987	0.711	0.345	5.21045e-10
BOC	1.89343e-14	0.322847	0.124	0.022	5.29875e-10
MEG3	1.89519e-14	0.942736	0.256	0.074	5.30368e-10
FOXK1	2.01274e-14	0.31602	0.198	0.047	5.63266e-10
ALKBH2	2.03895e-14	0.394319	0.157	0.033	5.706e-10
HS3ST3B1	2.06195e-14	0.453201	0.149	0.029	5.77036e-10
MAP1A	2.12271e-14	0.338508	0.182	0.041	5.9404e-10
TLE1	2.13281e-14	0.434563	0.24	0.064	5.96867e-10
CHD9	2.19542e-14	0.616427	0.554	0.233	6.14388e-10
IFITM1	2.35439e-14	0.720418	0.917	0.564	6.58877e-10
STARD13	2.3573e-14	0.366329	0.165	0.035	6.5969e-10
KANK1	2.45965e-14	0.31004	0.124	0.022	6.88332e-10
TMEM205	2.81551e-14	0.452357	0.364	0.123	7.87921e-10
NR1H3	2.96114e-14	0.439168	0.132	0.025	8.28675e-10
RAPGEF5	2.97456e-14	0.596123	0.215	0.055	8.3243e-10
VMP1	3.03359e-14	0.621091	0.645	0.301	8.48949e-10
PNO1	3.04083e-14	0.375664	0.24	0.065	8.50975e-10
TNXB	3.11523e-14	0.702246	0.281	0.086	8.71796e-10
SDHD	3.40716e-14	0.659745	0.57	0.242	9.53494e-10
BCAP29	3.44956e-14	0.510842	0.479	0.183	9.65358e-10
RNF24	3.50016e-14	0.533111	0.248	0.07	9.79521e-10
PEBP1	3.60148e-14	0.544053	0.76	0.365	1.00787e-09
FGD4	3.90683e-14	0.474784	0.256	0.072	1.09333e-09
PDGFRA	4.03694e-14	0.357593	0.19	0.045	1.12974e-09
P4HA2	4.23927e-14	0.385547	0.207	0.051	1.18636e-09
RAPH1	4.62308e-14	0.43896	0.215	0.055	1.29377e-09
RNASEH2C	5.05092e-14	0.54454	0.471	0.183	1.4135e-09
LAPTM4B	5.48583e-14	0.364125	0.19	0.045	1.53521e-09
CPM	5.6246e-14	0.597229	0.331	0.109	1.57404e-09
GULP1	6.46702e-14	0.322613	0.149	0.03	1.80979e-09
TPCN1	7.01405e-14	0.396742	0.174	0.039	1.96288e-09
ZFHX3	7.38839e-14	0.608248	0.364	0.129	2.06764e-09
DIO2	8.40627e-14	0.9081	0.174	0.04	2.3525e-09
THUMPD2	8.6517e-14	0.334224	0.19	0.045	2.42118e-09
IGFBP6	8.70581e-14	0.267106	0.339	0.112	2.43632e-09
ALDH1A1	8.8318e-14	0.391725	0.215	0.056	2.47158e-09
ANKRD10	9.01447e-14	0.488915	0.413	0.151	2.5227e-09
CCDC80	9.49549e-14	0.615883	0.322	0.106	2.65731e-09
FNDC3B	9.60991e-14	0.458239	0.355	0.122	2.68933e-09
ITGBL1	1.01476e-13	0.528071	0.157	0.034	2.8398e-09
SEPT10	1.08497e-13	0.314902	0.273	0.08	3.03629e-09
RPL23A	1.12854e-13	-0.671945	0.975	0.963	3.15821e-09
PLPP3	1.14037e-13	0.433096	0.38	0.134	3.19132e-09
TSPAN15	1.16915e-13	0.408575	0.165	0.037	3.27186e-09
PDLIM1	1.17308e-13	0.512473	0.537	0.226	3.28286e-09
FKBP7	1.26328e-13	0.291578	0.198	0.049	3.5353e-09
KDELR1	1.29763e-13	0.40998	0.504	0.197	3.63141e-09
BCL3	1.32108e-13	0.534357	0.273	0.083	3.69705e-09
HLA-DPA1	1.36645e-13	-2.51952	0.207	0.489	3.824e-09
GRINA	1.37036e-13	0.565101	0.446	0.172	3.83495e-09
PTEN	1.40648e-13	0.691747	0.388	0.146	3.93603e-09
TLE2	1.42823e-13	0.267793	0.116	0.02	3.99689e-09
CXCR4	1.47715e-13	-2.86718	0.149	0.455	4.1338e-09
HAS2	1.49754e-13	0.483143	0.132	0.026	4.19086e-09
LIMS1	1.50283e-13	0.522445	0.496	0.203	4.20566e-09
CYP1B1	1.5076e-13	0.694269	0.355	0.124	4.21901e-09
SERPINE1	1.51262e-13	0.796383	0.149	0.032	4.23307e-09
DUSP2	1.56587e-13	-2.64381	0.017	0.338	4.38209e-09
FAM114A1	1.75285e-13	0.315551	0.281	0.084	4.90536e-09
NECTIN2	1.78743e-13	0.382879	0.322	0.105	5.00214e-09
RCN1	1.80059e-13	0.425162	0.397	0.143	5.03895e-09
ARL2	1.91828e-13	0.54226	0.521	0.219	5.36832e-09
RARA	1.93053e-13	0.37998	0.248	0.07	5.40258e-09
PTN	1.95389e-13	0.57606	0.331	0.112	5.46796e-09
RGMA	1.95556e-13	0.275886	0.157	0.034	5.47263e-09
ACTA1	1.99877e-13	-0.572253	0.446	0.169	5.59355e-09
TYROBP	2.15169e-13	-2.94257	0.008	0.328	6.0215e-09
TMEM204	2.27345e-13	0.330162	0.38	0.132	6.36224e-09
PCOLCE2	2.29201e-13	0.378579	0.231	0.064	6.41419e-09
FTX	2.39054e-13	0.533492	0.471	0.186	6.68992e-09
EIF2B3	2.42852e-13	0.282762	0.198	0.049	6.7962e-09
CLUAP1	2.48357e-13	0.267628	0.157	0.034	6.95027e-09
NRIP1	2.53582e-13	0.4165	0.223	0.06	7.0965e-09
CD69	2.58571e-13	-2.84601	0	0.317	7.23612e-09
EEF1A1	2.6319e-13	-0.693722	0.95	0.972	7.36537e-09
OSBPL1A	2.72825e-13	0.36655	0.322	0.106	7.63501e-09
SCARB2	2.85025e-13	0.381615	0.38	0.135	7.97641e-09
TMEM87A	2.95363e-13	0.409754	0.38	0.135	8.26573e-09
PHLDA1	2.97409e-13	0.77157	0.405	0.153	8.32298e-09
CTSA	3.05611e-13	0.516577	0.413	0.154	8.55253e-09
PLEKHA4	3.21744e-13	0.327389	0.149	0.032	9.00401e-09
VAMP8	3.22772e-13	-1.7372	0.017	0.333	9.03277e-09
SOX9	3.4724e-13	0.438127	0.149	0.032	9.71751e-09
IER5L	3.47819e-13	0.39918	0.19	0.047	9.73372e-09
RASAL2	3.6974e-13	0.443962	0.223	0.061	1.03472e-08
CUL1	3.94427e-13	0.293096	0.231	0.063	1.1038e-08
MAP7D3	4.01165e-13	0.51482	0.248	0.074	1.12266e-08
RBMS1	4.05564e-13	0.645811	0.587	0.272	1.13497e-08
HLA-DRA	4.1909e-13	-3.17725	0.248	0.519	1.17282e-08
DSTN	4.19703e-13	0.422843	0.81	0.455	1.17454e-08
RPS2	4.3966e-13	-0.768116	0.983	0.955	1.23039e-08
PSMC2	4.48629e-13	0.409259	0.38	0.135	1.25549e-08
RPS25	4.49104e-13	-0.659796	0.934	0.95	1.25682e-08
MT1L	4.55925e-13	0.405591	0.19	0.047	1.27591e-08
GZMA	4.70589e-13	-2.56026	0	0.312	1.31694e-08
CCT5	4.73098e-13	0.507426	0.479	0.193	1.32396e-08
PGM5	4.97377e-13	0.393933	0.182	0.044	1.39191e-08
CD37	5.49892e-13	-1.65201	0.008	0.32	1.53887e-08
MPZL1	5.75515e-13	0.357729	0.256	0.076	1.61058e-08
SERPINF1	5.77414e-13	1.08592	0.339	0.123	1.61589e-08
SASH1	5.83402e-13	0.495035	0.264	0.08	1.63265e-08
MRPL28	6.83528e-13	0.392794	0.331	0.111	1.91285e-08
PREX2	6.88131e-13	0.435549	0.19	0.048	1.92574e-08
MMP2	6.8966e-13	0.774018	0.273	0.087	1.93001e-08
BCAM	7.11732e-13	0.516068	0.43	0.165	1.99178e-08
CD53	7.14107e-13	-1.66813	0	0.308	1.99843e-08
REM1	7.21391e-13	0.402479	0.107	0.019	2.01881e-08
PLSCR4	7.29031e-13	0.344617	0.207	0.055	2.04019e-08
SERPINE2	8.05343e-13	0.508565	0.273	0.085	2.25375e-08
YWHAE	8.08651e-13	0.549254	0.785	0.428	2.26301e-08
MTCH1	8.24369e-13	0.49234	0.57	0.248	2.307e-08
DGKH	8.39386e-13	0.348486	0.207	0.054	2.34902e-08
MKLN1	8.47091e-13	0.462678	0.298	0.096	2.37058e-08
KDELR3	8.50801e-13	0.307559	0.174	0.042	2.38097e-08
EIF2S1	8.86652e-13	0.485865	0.339	0.118	2.4813e-08
RPS20	9.13652e-13	-0.691253	0.926	0.922	2.55685e-08
RP11-363E7.4	9.46539e-13	0.307847	0.124	0.024	2.64889e-08
LUM	9.65767e-13	0.290084	0.339	0.119	2.7027e-08
ESF1	1.07261e-12	0.452582	0.331	0.113	3.0017e-08
SRRM2	1.07897e-12	0.692224	0.694	0.383	3.0195e-08
GLT8D2	1.09587e-12	0.293297	0.198	0.051	3.06679e-08
ERLEC1	1.12549e-12	0.461421	0.405	0.152	3.14969e-08
ANKRD35	1.1912e-12	0.260009	0.132	0.027	3.33356e-08
KIFAP3	1.20711e-12	0.328581	0.248	0.073	3.3781e-08
TNNC1	1.22738e-12	-0.536874	0.463	0.183	3.43483e-08
ZEB1	1.24833e-12	0.510097	0.364	0.132	3.49345e-08
HSPB1	1.28313e-12	0.624472	0.893	0.549	3.59084e-08
TNNT2	1.34303e-12	-0.570504	0.413	0.156	3.75848e-08
SPATS2L	1.39201e-12	0.488767	0.372	0.136	3.89553e-08
EXTL2	1.42262e-12	0.30482	0.149	0.033	3.98121e-08
CTDSPL2	1.54464e-12	0.321576	0.231	0.065	4.32266e-08
ALDOA	1.60743e-12	0.592187	0.95	0.61	4.49839e-08
TMEM136	1.66029e-12	0.333006	0.107	0.019	4.64633e-08
CLIC4	1.73224e-12	0.323718	0.397	0.147	4.84768e-08
TMEM14C	1.80916e-12	0.585669	0.587	0.268	5.06294e-08
MAGEH1	1.81812e-12	0.430085	0.256	0.078	5.088e-08
TNNI3	1.87906e-12	-0.898116	0.479	0.191	5.25855e-08
FARP1	1.88075e-12	0.417208	0.198	0.053	5.26327e-08
LDLR	1.88761e-12	0.625933	0.322	0.111	5.28246e-08
PRDX2	2.09622e-12	0.437428	0.653	0.303	5.86627e-08
DPT	2.15904e-12	0.402654	0.248	0.074	6.04206e-08
RPS23	2.23882e-12	-0.655517	0.959	0.944	6.26535e-08
PIGT	2.40835e-12	0.440459	0.38	0.141	6.73976e-08
THBS2	2.41478e-12	0.342808	0.174	0.043	6.75777e-08
STK3	2.46421e-12	0.32604	0.215	0.06	6.89608e-08
VIT	2.52123e-12	0.306994	0.14	0.03	7.05567e-08
MTX3	2.68417e-12	0.315589	0.116	0.022	7.51164e-08
KLHDC8B	2.81639e-12	0.548445	0.174	0.044	7.88167e-08
RPN2	2.91052e-12	0.445706	0.545	0.236	8.14508e-08
LAMB1	2.91233e-12	0.357388	0.24	0.071	8.15015e-08
PRMT1	3.08507e-12	0.580923	0.496	0.213	8.63358e-08
KANK2	3.13822e-12	0.378534	0.264	0.083	8.78231e-08
TMEM55A	3.1638e-12	0.29558	0.248	0.074	8.8539e-08
LMO4	3.38899e-12	0.679433	0.455	0.197	9.48408e-08
LUC7L3	3.42508e-12	0.613495	0.62	0.306	9.5851e-08
MRGPRF	3.6927e-12	0.261666	0.124	0.025	1.0334e-07
ARHGEF7	4.01728e-12	0.465282	0.215	0.061	1.12424e-07
ATP5B	4.12513e-12	0.614269	0.777	0.439	1.15442e-07
SCOC	4.14582e-12	0.487296	0.322	0.114	1.16021e-07
PAK1IP1	4.17898e-12	0.370221	0.207	0.057	1.16949e-07
KCNAB1	4.24629e-12	0.376324	0.132	0.028	1.18832e-07
FAM127B	4.36405e-12	0.486786	0.273	0.088	1.22128e-07
BICC1	4.61795e-12	0.374561	0.182	0.047	1.29233e-07
FAIM2	4.67734e-12	0.414221	0.132	0.028	1.30895e-07
LGI4	5.45547e-12	0.427039	0.124	0.025	1.52671e-07
LCP1	5.70645e-12	-1.56548	0.008	0.302	1.59695e-07
RPS9	5.78578e-12	-0.629348	0.975	0.938	1.61915e-07
NUDT4	5.97037e-12	0.480533	0.421	0.168	1.67081e-07
IFI27	6.22108e-12	-0.307384	0.669	0.286	1.74097e-07
ISOC2	6.36379e-12	0.382204	0.256	0.08	1.78091e-07
FZD4	6.42928e-12	0.363796	0.174	0.044	1.79923e-07
TRIM44	6.8818e-12	0.405467	0.364	0.134	1.92587e-07
TMEM59	6.98437e-12	0.589966	0.851	0.517	1.95458e-07
DDIT4	7.04783e-12	-1.4122	0.314	0.581	1.97234e-07
CSF1	7.40143e-12	0.314462	0.174	0.044	2.07129e-07
SH3BGRL3	7.42724e-12	-1.08608	0.587	0.761	2.07851e-07
PELO	7.65481e-12	0.329157	0.198	0.054	2.1422e-07
NOP16	7.83007e-12	0.317055	0.182	0.047	2.19124e-07
RAC2	7.92825e-12	-1.68971	0	0.287	2.21872e-07
DARS	8.14526e-12	0.475846	0.38	0.147	2.27945e-07
MSRB3	8.74618e-12	0.342854	0.281	0.092	2.44762e-07
ZNF37A	8.78572e-12	0.304253	0.264	0.083	2.45869e-07
PSMD1	9.14116e-12	0.377804	0.314	0.109	2.55815e-07
COLGALT2	9.53252e-12	0.283997	0.107	0.02	2.66768e-07
CST7	1.00574e-11	-2.22247	0	0.284	2.81458e-07
PPIL4	1.10682e-11	0.369443	0.347	0.124	3.09744e-07
ATE1	1.22134e-11	0.292125	0.198	0.054	3.41791e-07
CDK4	1.24999e-11	0.407971	0.306	0.106	3.49809e-07
RAB1A	1.33127e-11	0.347293	0.587	0.257	3.72556e-07
PNMA1	1.3559e-11	0.382994	0.198	0.055	3.79448e-07
LPCAT3	1.38966e-11	0.35161	0.157	0.038	3.88898e-07
MIR4435-2HG	1.39289e-11	0.315904	0.314	0.107	3.89801e-07
SELENOS	1.42892e-11	0.524194	0.57	0.266	3.99883e-07
JAM3	1.44382e-11	0.306203	0.149	0.035	4.04053e-07
C4orf32	1.45884e-11	0.395817	0.198	0.055	4.08255e-07
C2orf69	1.6378e-11	0.366953	0.182	0.048	4.58338e-07
IAH1	1.80762e-11	0.503438	0.397	0.158	5.05863e-07
CCDC47	1.86472e-11	0.363527	0.405	0.158	5.21843e-07
H3F3B	1.88772e-11	0.42376	1	0.91	5.28278e-07
DEXI	1.89913e-11	0.277824	0.182	0.048	5.31471e-07
EMC7	1.95425e-11	0.483302	0.455	0.193	5.46898e-07
RPL12	1.95541e-11	-0.719849	0.901	0.917	5.47222e-07
SHPRH	1.95545e-11	0.381376	0.289	0.098	5.47234e-07
EPHA3	1.98419e-11	0.271637	0.107	0.02	5.55277e-07
ARPC1A	1.98467e-11	0.377313	0.413	0.164	5.55409e-07
NT5C3B	1.9911e-11	0.305502	0.24	0.074	5.57209e-07
ASAP2	2.0986e-11	0.317104	0.198	0.056	5.87292e-07
CACNA1C	2.10213e-11	0.2959	0.107	0.02	5.8828e-07
CD40	2.12694e-11	0.398282	0.231	0.071	5.95225e-07
ZRANB2	2.16179e-11	0.387439	0.479	0.2	6.04977e-07
NXT1	2.16654e-11	0.32133	0.322	0.113	6.06307e-07
RPL13A	2.17717e-11	-0.557482	0.992	0.986	6.09282e-07
FADS3	2.22301e-11	0.4067	0.264	0.085	6.22108e-07
CHSY1	2.22507e-11	0.406131	0.223	0.067	6.22687e-07
DOCK6	2.3367e-11	0.322916	0.182	0.048	6.53927e-07
TIMM50	2.55273e-11	0.303398	0.231	0.07	7.14383e-07
ZNF385D	2.56067e-11	0.301331	0.223	0.066	7.16604e-07
ZBTB7A	2.59872e-11	0.353604	0.405	0.158	7.27252e-07
NDUFS4	2.72874e-11	0.334841	0.488	0.204	7.63637e-07
CCL11	2.75934e-11	1.64729	0.107	0.021	7.72201e-07
STAG1	2.83128e-11	0.282395	0.298	0.1	7.92334e-07
LPP	2.83788e-11	0.545576	0.446	0.189	7.94181e-07
PTGR1	2.92637e-11	0.548614	0.198	0.058	8.18944e-07
CYTIP	2.97778e-11	-1.66908	0.017	0.292	8.33332e-07
TMEM43	3.15825e-11	0.430083	0.298	0.104	8.83837e-07
SOCS3	3.34441e-11	0.505548	0.554	0.265	9.35932e-07
TRIB2	3.3874e-11	0.314081	0.24	0.074	9.47964e-07
HIPK3	3.38973e-11	0.293566	0.314	0.11	9.48616e-07
RPL23AP32	3.53201e-11	0.33205	0.124	0.026	9.88433e-07
RHOB	3.74391e-11	0.557009	0.686	0.357	1.04773e-06
NUMBL	3.74678e-11	0.257338	0.107	0.021	1.04854e-06
PDLIM7	3.77882e-11	0.329755	0.281	0.095	1.0575e-06
RPS13	3.95402e-11	-0.630909	0.942	0.939	1.10653e-06
AMOTL1	4.37802e-11	0.279236	0.157	0.039	1.22519e-06
OTUD6B-AS1	4.45277e-11	0.332199	0.438	0.177	1.24611e-06
FOXS1	4.54999e-11	0.429815	0.124	0.027	1.27332e-06
ANG	4.69897e-11	0.335997	0.19	0.053	1.31501e-06
ZNF580	4.83399e-11	0.390699	0.248	0.08	1.35279e-06
PRKAR1A	4.96689e-11	0.491627	0.587	0.28	1.38998e-06
NNMT	5.39239e-11	0.494964	0.306	0.111	1.50906e-06
MYO9A	5.49565e-11	0.286168	0.207	0.06	1.53796e-06
MOK	5.5286e-11	0.285436	0.124	0.027	1.54718e-06
MCMBP	5.65952e-11	0.369481	0.289	0.1	1.58382e-06
PAICS	5.67403e-11	0.32381	0.149	0.036	1.58788e-06
PDCD5	5.72611e-11	0.474198	0.496	0.222	1.60245e-06
FOXO3	5.82466e-11	0.336707	0.397	0.157	1.63003e-06
NORAD	5.87164e-11	0.440349	0.405	0.166	1.64318e-06
RPF2	6.37172e-11	0.33913	0.248	0.08	1.78313e-06
TCEAL4	6.97184e-11	0.322723	0.455	0.189	1.95107e-06
EXT1	7.14129e-11	0.283441	0.14	0.033	1.99849e-06
RHOJ	7.19602e-11	0.377386	0.182	0.051	2.01381e-06
RRAGA	7.56851e-11	0.436341	0.38	0.15	2.11805e-06
RPL3	7.61763e-11	-0.661701	0.975	0.955	2.13179e-06
RPL7	8.39166e-11	-0.534726	0.992	0.965	2.34841e-06
HSPA13	8.42993e-11	0.283546	0.157	0.039	2.35912e-06
PHPT1	8.55339e-11	0.391481	0.636	0.306	2.39366e-06
XPA	8.61938e-11	0.375678	0.273	0.093	2.41213e-06
TUBB6	8.76431e-11	0.358518	0.306	0.112	2.45269e-06
ZFP36L2	8.94638e-11	-1.80482	0.595	0.683	2.50364e-06
FAM200B	9.21154e-11	0.637696	0.314	0.12	2.57785e-06
SLC2A3	9.33827e-11	0.713467	0.628	0.345	2.61331e-06
CAV2	9.78161e-11	0.345598	0.463	0.197	2.73738e-06
RPL15	9.96015e-11	-0.503611	0.992	0.965	2.78735e-06
ALOX5AP	1.02322e-10	-1.63263	0	0.263	2.86348e-06
TNKS1BP1	1.03427e-10	0.322498	0.149	0.037	2.89441e-06
ZNF302	1.05574e-10	0.428926	0.264	0.09	2.95448e-06
BBX	1.07981e-10	0.464304	0.504	0.225	3.02186e-06
CFD	1.10305e-10	2.02996	0.504	0.266	3.08688e-06
SEC22C	1.10731e-10	0.38823	0.24	0.078	3.09882e-06
RGS1	1.10732e-10	-2.70401	0	0.262	3.09884e-06
PDHB	1.13109e-10	0.312957	0.372	0.144	3.16535e-06
SMC5	1.17537e-10	0.374956	0.322	0.118	3.28929e-06
UBA5	1.24056e-10	0.322495	0.19	0.054	3.4717e-06
SUCLG1	1.28451e-10	0.415922	0.397	0.163	3.59471e-06
ZC3H7A	1.29489e-10	0.285311	0.281	0.096	3.62374e-06
TNFAIP1	1.33665e-10	0.349401	0.223	0.069	3.74062e-06
MAGED2	1.33917e-10	0.497749	0.43	0.185	3.74767e-06
PHIP	1.37843e-10	0.468358	0.446	0.19	3.85754e-06
SEC31A	1.38257e-10	0.393794	0.372	0.145	3.86913e-06
C1orf21	1.43688e-10	0.358477	0.405	0.162	4.02111e-06
ARL13B	1.44019e-10	0.301089	0.207	0.062	4.03038e-06
JADE1	1.44636e-10	0.419456	0.281	0.098	4.04765e-06
CD38	1.5076e-10	0.265259	0.14	0.033	4.21901e-06
HIF1A	1.55893e-10	0.423314	0.438	0.186	4.36266e-06
GZMH	1.56687e-10	-2.3705	0	0.259	4.3849e-06
ARHGEF40	1.57106e-10	0.290984	0.157	0.041	4.3966e-06
AP2M1	1.57395e-10	0.507093	0.653	0.334	4.40469e-06
ZYG11B	1.60442e-10	0.270424	0.174	0.047	4.48998e-06
PTGES2	1.71825e-10	0.277649	0.231	0.073	4.80852e-06
SEPT8	1.73607e-10	0.252338	0.157	0.04	4.85839e-06
CCL3	1.79069e-10	-3.25287	0.008	0.269	5.01124e-06
JMJD1C	1.81958e-10	0.51517	0.537	0.243	5.09211e-06
AHI1	1.86781e-10	0.361723	0.256	0.087	5.22706e-06
RIF1	1.86783e-10	0.322139	0.322	0.117	5.22711e-06
CYC1	1.90421e-10	0.454848	0.529	0.247	5.32895e-06
MRPL35	1.97582e-10	0.250282	0.165	0.044	5.52933e-06
SMC6	2.06502e-10	0.341688	0.223	0.07	5.77896e-06
CTSW	2.09625e-10	-1.99392	0	0.256	5.86635e-06
GSTM3	2.13857e-10	0.384352	0.281	0.099	5.98479e-06
ZNF322	2.18078e-10	0.326323	0.19	0.055	6.10292e-06
EEA1	2.18346e-10	0.352111	0.339	0.129	6.11041e-06
DYNC1LI2	2.21729e-10	0.386952	0.43	0.181	6.20508e-06
ESD	2.30668e-10	0.396566	0.545	0.255	6.45524e-06
DYNC1I2	2.37097e-10	0.490154	0.521	0.244	6.63517e-06
PFDN6	2.38026e-10	0.408891	0.281	0.1	6.66116e-06
ST5	2.40158e-10	0.364811	0.14	0.035	6.72083e-06
FAU	2.4029e-10	-0.552702	0.934	0.932	6.72453e-06
MAP3K13	2.40716e-10	0.28098	0.314	0.115	6.73643e-06
ERRFI1	2.54266e-10	0.290096	0.19	0.055	7.11563e-06
KLHL42	2.56013e-10	0.302497	0.174	0.048	7.16452e-06
AAMP	2.59337e-10	0.370609	0.347	0.133	7.25756e-06
WDR60	2.61579e-10	0.473193	0.289	0.105	7.32028e-06
ELF2	2.62118e-10	0.426984	0.347	0.136	7.33536e-06
NEGR1	2.69399e-10	0.304557	0.157	0.041	7.53912e-06
EMP1	2.70654e-10	0.29503	0.521	0.234	7.57426e-06
ECHDC2	2.70859e-10	0.27362	0.256	0.086	7.57998e-06
NFIC	2.71614e-10	0.4833	0.405	0.174	7.60111e-06
SNX9	2.77241e-10	0.285823	0.322	0.12	7.75858e-06
PRKDC	2.79796e-10	0.288257	0.38	0.15	7.8301e-06
NDUFA5	2.98176e-10	0.372803	0.521	0.235	8.34444e-06
ADGRF5	2.98271e-10	0.318758	0.314	0.114	8.34712e-06
SLC25A5	2.9872e-10	0.592412	0.736	0.433	8.35967e-06
JUN	3.11405e-10	0.972659	0.909	0.671	8.71467e-06
TUSC1	3.12134e-10	0.274149	0.14	0.035	8.73508e-06
FYB	3.13876e-10	-1.44832	0.017	0.27	8.78383e-06
ATP5E	3.16088e-10	-0.848444	0.835	0.844	8.84572e-06
P4HA1	3.24908e-10	0.297144	0.281	0.099	9.09256e-06
PSMB1	3.26472e-10	0.402222	0.744	0.388	9.13632e-06
IDH3G	3.29223e-10	0.37442	0.397	0.162	9.21332e-06
TMED3	3.29273e-10	0.302273	0.264	0.091	9.21471e-06
IL2RG	3.34874e-10	-1.582	0	0.251	9.37144e-06
KLF7	3.43086e-10	0.324337	0.273	0.095	9.60125e-06
MAP4K5	3.43555e-10	0.420874	0.248	0.084	9.61438e-06
MB	3.59543e-10	-0.873238	0.372	0.145	1.00618e-05
DTWD1	3.70429e-10	0.313759	0.231	0.075	1.03664e-05
SPAG9	3.87302e-10	0.401388	0.43	0.183	1.08386e-05
ACTC1	3.98535e-10	-1.02323	0.388	0.153	1.1153e-05
COX6A1	4.12636e-10	0.52277	0.86	0.523	1.15476e-05
LMAN1	4.22076e-10	0.341782	0.446	0.191	1.18118e-05
CD3D	4.30335e-10	-1.96417	0.008	0.258	1.20429e-05
VKORC1	4.30386e-10	0.381335	0.488	0.217	1.20444e-05
MTPAP	4.50008e-10	0.252699	0.149	0.038	1.25935e-05
POGZ	4.52446e-10	0.321441	0.273	0.095	1.26617e-05
BNIP3L	4.67307e-10	0.461862	0.537	0.261	1.30776e-05
LATS2	4.70138e-10	0.261699	0.19	0.056	1.31568e-05
RTN4	4.81041e-10	0.584869	0.744	0.436	1.34619e-05
RFTN1	4.93002e-10	0.355057	0.298	0.109	1.37967e-05
FBLN2	5.10056e-10	0.420415	0.281	0.102	1.42739e-05
GOPC	5.1926e-10	0.296082	0.298	0.108	1.45315e-05
FAM46A	5.28515e-10	0.538062	0.289	0.107	1.47905e-05
PCED1B-AS1	5.32829e-10	-1.41731	0	0.247	1.49112e-05
CHMP5	5.33892e-10	0.38498	0.521	0.245	1.4941e-05
ELMOD3	5.5983e-10	0.272468	0.157	0.042	1.56668e-05
HSP90B1	5.62903e-10	0.504802	0.777	0.454	1.57528e-05
SARS	5.67538e-10	0.366286	0.421	0.18	1.58825e-05
SENP6	5.71503e-10	0.307326	0.347	0.135	1.59935e-05
BMI1	6.07376e-10	0.280803	0.174	0.049	1.69974e-05
EPM2AIP1	6.15655e-10	0.386887	0.289	0.106	1.72291e-05
GINM1	6.20485e-10	0.362153	0.364	0.148	1.73643e-05
ADAP2	6.25468e-10	0.509362	0.264	0.095	1.75037e-05
NDUFS7	6.45737e-10	0.430731	0.579	0.285	1.8071e-05
MYL3	6.49617e-10	-0.724326	0.331	0.124	1.81795e-05
RPL14	6.68888e-10	-0.62801	0.934	0.908	1.87188e-05
SMIM15	8.0993e-10	0.293052	0.281	0.101	2.26659e-05
CSNK1A1	8.25367e-10	0.279554	0.488	0.213	2.30979e-05
MPDZ	8.53981e-10	0.295873	0.165	0.046	2.38986e-05
HYMAI	8.56762e-10	0.25211	0.107	0.023	2.39765e-05
LUC7L	9.01284e-10	0.337612	0.264	0.093	2.52224e-05
SDHA	9.09835e-10	0.337002	0.331	0.127	2.54617e-05
STK17B	9.45873e-10	-1.38747	0.025	0.27	2.64702e-05
KLF9	9.98974e-10	0.433262	0.471	0.214	2.79563e-05
GZMB	1.01302e-09	-2.66496	0	0.24	2.83493e-05
ST3GAL5	1.04199e-09	0.318089	0.19	0.057	2.91602e-05
AHCYL1	1.08758e-09	0.351106	0.298	0.112	3.0436e-05
IGF2	1.12874e-09	0.298472	0.322	0.125	3.15878e-05
CD2	1.12982e-09	-1.73912	0	0.239	3.16179e-05
CPQ	1.13993e-09	0.388683	0.298	0.114	3.19009e-05
UAP1	1.20662e-09	0.677879	0.264	0.099	3.37673e-05
FCGR3A	1.23214e-09	-1.77497	0	0.238	3.44813e-05
GOLT1B	1.23905e-09	0.288032	0.24	0.081	3.46747e-05
MEF2C	1.27133e-09	0.558602	0.545	0.285	3.55782e-05
LDHA	1.28673e-09	0.654214	0.736	0.484	3.60092e-05
IFT74	1.30436e-09	0.326827	0.124	0.03	3.65024e-05
CBY1	1.31216e-09	0.3006	0.174	0.05	3.67208e-05
PSMD2	1.31356e-09	0.36094	0.355	0.144	3.67598e-05
MALAT1	1.37199e-09	0.386424	1	0.979	3.83952e-05
ARL4C	1.41223e-09	-1.47724	0	0.237	3.95214e-05
PDZD8	1.45058e-09	0.273242	0.182	0.054	4.05945e-05
FEZ2	1.52692e-09	0.317692	0.405	0.172	4.27308e-05
RPL18A	1.53176e-09	-0.565521	0.983	0.959	4.28662e-05
PFDN5	1.53988e-09	-0.696895	0.777	0.819	4.30937e-05
PYURF	1.557e-09	0.409615	0.545	0.266	4.35727e-05
C10orf128	1.6371e-09	0.402241	0.215	0.07	4.58143e-05
UGCG	1.68898e-09	0.495209	0.256	0.092	4.7266e-05
GNL3	1.69341e-09	0.428589	0.314	0.124	4.73901e-05
MT1M	1.74793e-09	0.421615	0.207	0.066	4.89159e-05
PER2	1.77802e-09	0.332512	0.132	0.033	4.97579e-05
NCOA7	1.80945e-09	0.307186	0.298	0.112	5.06373e-05
PRF1	1.82494e-09	-2.27807	0	0.234	5.10711e-05
ICOSLG	1.84216e-09	0.251745	0.107	0.024	5.1553e-05
TBL1XR1	1.92571e-09	0.350642	0.347	0.141	5.3891e-05
FAM43A	1.9513e-09	0.358439	0.174	0.051	5.46072e-05
TRIP11	1.95941e-09	0.355688	0.314	0.123	5.48342e-05
TRBC2	1.96209e-09	-1.78456	0.008	0.244	5.49091e-05
FAM208B	2.00285e-09	0.304016	0.207	0.066	5.60497e-05
C17orf58	2.0121e-09	0.343086	0.157	0.044	5.63087e-05
BST1	2.10756e-09	0.363044	0.14	0.037	5.89801e-05
HSPB2	2.13769e-09	0.254612	0.14	0.037	5.98233e-05
GPX3	2.1659e-09	1.09451	0.355	0.16	6.06128e-05
FCER1G	2.19092e-09	-2.22438	0.025	0.265	6.1313e-05
ID2	2.22832e-09	-1.57402	0.405	0.571	6.23594e-05
ASH1L	2.2301e-09	0.384875	0.504	0.235	6.24093e-05
HLX	2.27339e-09	0.284377	0.132	0.033	6.36207e-05
COMT	2.29732e-09	0.400213	0.496	0.234	6.42904e-05
CFAP97	2.33288e-09	0.328487	0.38	0.159	6.52857e-05
PIR	2.36684e-09	0.287123	0.14	0.037	6.6236e-05
CDC42BPB	2.37516e-09	0.360919	0.165	0.048	6.6469e-05
RNH1	2.44558e-09	0.480373	0.603	0.312	6.84395e-05
PPT1	2.45218e-09	0.435585	0.405	0.177	6.86242e-05
CAMK2D	2.4717e-09	0.306104	0.231	0.079	6.91705e-05
TRIM8	2.48284e-09	0.260379	0.223	0.074	6.94822e-05
SLC26A2	2.49551e-09	0.286545	0.157	0.044	6.98367e-05
SHISA3	2.5171e-09	0.30154	0.124	0.03	7.04409e-05
CTSS	2.5293e-09	-1.67945	0.05	0.29	7.07823e-05
IFRD1	2.54567e-09	0.567719	0.388	0.175	7.12405e-05
TSPYL1	2.60759e-09	0.317086	0.339	0.136	7.29735e-05
CALHM2	2.62048e-09	0.350332	0.264	0.096	7.33341e-05
RPL35A	2.64613e-09	-0.529707	0.983	0.955	7.40521e-05
BSG	2.65767e-09	0.48954	0.694	0.37	7.43749e-05
TOR1AIP2	2.75197e-09	0.390575	0.289	0.111	7.7014e-05
SMC3	2.777e-09	0.311183	0.405	0.172	7.77144e-05
GPATCH4	2.78188e-09	0.329498	0.215	0.071	7.78508e-05
AKT3	2.79841e-09	0.300045	0.174	0.051	7.83136e-05
IGFBP2	2.93025e-09	0.570293	0.281	0.105	8.2003e-05
POR	2.9732e-09	0.393508	0.223	0.076	8.32051e-05
QKI	3.10247e-09	0.338895	0.397	0.171	8.68227e-05
S100A13	3.15077e-09	0.293885	0.38	0.158	8.81744e-05
PPP4R2	3.2086e-09	0.368013	0.364	0.152	8.97928e-05
VDAC2	3.21611e-09	0.43713	0.603	0.309	9.00029e-05
GPSM3	3.2609e-09	-1.27885	0.025	0.258	9.12564e-05
ASPH	3.27996e-09	0.409233	0.306	0.121	9.17896e-05
YWHAG	3.32604e-09	0.383883	0.331	0.135	9.30791e-05
SRM	3.37889e-09	0.256718	0.289	0.108	9.45581e-05
FAM49B	3.4542e-09	-1.21537	0.017	0.248	9.66658e-05
THOC2	3.46079e-09	0.347422	0.405	0.173	9.68501e-05
BBIP1	3.4786e-09	0.386221	0.248	0.089	9.73485e-05
DCTN2	3.48774e-09	0.423824	0.388	0.171	9.76045e-05
CD3E	3.58348e-09	-1.57107	0	0.227	0.000100284
ZC3H14	3.8027e-09	0.423402	0.198	0.065	0.000106418
PRDX1	3.9117e-09	0.411782	0.727	0.401	0.000109469
SLA	3.95624e-09	-1.31446	0	0.226	0.000110715
CDC123	3.98076e-09	0.327401	0.306	0.119	0.000111402
GLRX5	4.13407e-09	0.364666	0.264	0.098	0.000115692
CD48	4.19504e-09	-1.32782	0.008	0.236	0.000117398
HLA-E	4.27199e-09	-0.777778	0.727	0.822	0.000119552
SEC63	4.35108e-09	0.304979	0.372	0.156	0.000121765
PTTG1IP	4.4031e-09	0.32687	0.455	0.206	0.000123221
FBLN5	4.4444e-09	0.381796	0.231	0.081	0.000124377
USP47	4.53208e-09	0.338363	0.306	0.119	0.00012683
NFE2L1	4.54198e-09	0.346089	0.273	0.103	0.000127107
TRAC	4.665e-09	-1.93523	0.017	0.245	0.00013055
CYBA	4.72949e-09	-1.24637	0.678	0.684	0.000132355
GPAA1	4.78564e-09	0.393218	0.281	0.108	0.000133926
TRIB1	4.8509e-09	0.26385	0.157	0.044	0.000135752
ZKSCAN1	4.9303e-09	0.385007	0.281	0.107	0.000137975
ENDOD1	5.06784e-09	0.293568	0.165	0.048	0.000141823
HSD17B12	5.15452e-09	0.290851	0.355	0.148	0.000144249
GNLY	5.20411e-09	-3.35642	0	0.224	0.000145637
SBDS	5.26245e-09	0.611	0.669	0.367	0.00014727
ATN1	5.33086e-09	0.337471	0.19	0.061	0.000149184
CFH	5.36114e-09	0.347068	0.273	0.105	0.000150031
ZNF641	5.37525e-09	0.280746	0.132	0.034	0.000150426
DYNC1H1	5.40422e-09	0.309671	0.405	0.175	0.000151237
TCERG1	5.42808e-09	0.29433	0.248	0.089	0.000151905
AIMP2	6.13986e-09	0.291037	0.149	0.041	0.000171824
MYO6	6.17729e-09	0.373005	0.19	0.061	0.000172871
TM4SF1	6.24226e-09	0.255397	0.504	0.237	0.00017469
PLPPR2	6.26866e-09	0.33769	0.107	0.025	0.000175428
PLEK	6.43673e-09	-1.41447	0.008	0.235	0.000180132
KLRD1	6.74822e-09	-2.25454	0	0.221	0.000188849
ADH5	6.77939e-09	0.291135	0.388	0.165	0.000189721
TOMM40	6.82749e-09	0.276302	0.24	0.085	0.000191067
MDH2	6.92219e-09	0.421792	0.521	0.256	0.000193718
SOCS5	7.13988e-09	0.334397	0.124	0.031	0.00019981
PRDX5	7.1497e-09	0.403734	0.678	0.376	0.000200084
CBX5	7.20853e-09	0.252811	0.289	0.11	0.000201731
LRPAP1	7.28654e-09	0.475004	0.471	0.231	0.000203914
HSPA9	7.33089e-09	0.282837	0.421	0.185	0.000205155
DUT	7.38524e-09	0.39555	0.529	0.258	0.000206676
TPM4	7.69124e-09	0.46859	0.686	0.401	0.000215239
FAM234A	8.01774e-09	0.269064	0.157	0.045	0.000224377
COL8A1	8.05071e-09	0.386129	0.207	0.069	0.000225299
PSMB4	8.06485e-09	0.29577	0.455	0.204	0.000225695
TACC1	8.16618e-09	0.414618	0.62	0.318	0.000228531
CCL4L2	8.16912e-09	-3.13034	0	0.219	0.000228613
DENND5A	8.23823e-09	0.268615	0.165	0.049	0.000230547
NEAT1	8.26264e-09	0.302622	0.975	0.829	0.00023123
YPEL2	8.36726e-09	0.292012	0.231	0.082	0.000234158
RPL35	8.39298e-09	-0.540489	0.975	0.923	0.000234878
PGRMC2	8.63022e-09	0.34933	0.248	0.091	0.000241517
FIS1	8.7102e-09	0.369477	0.57	0.285	0.000243755
FAM127A	8.7742e-09	0.299216	0.372	0.159	0.000245546
SORBS3	8.90752e-09	0.337263	0.24	0.086	0.000249277
COX5B	9.68379e-09	0.479287	0.843	0.566	0.000271001
JPX	9.72026e-09	0.392162	0.281	0.109	0.000272021
CLN5	9.83954e-09	0.265669	0.231	0.081	0.00027536
UTRN	9.94752e-09	0.343649	0.479	0.225	0.000278381
HOOK3	1.00336e-08	0.402423	0.355	0.153	0.00028079
SRD5A3	1.01869e-08	0.2606	0.165	0.049	0.00028508
ANXA5	1.01983e-08	0.409472	0.81	0.475	0.000285401
NAB1	1.05586e-08	0.401754	0.182	0.059	0.000295483
AIF1	1.05601e-08	-2.34214	0.008	0.229	0.000295525
PPP1R12A	1.07234e-08	0.569788	0.529	0.277	0.000300093
GSTM4	1.08003e-08	0.269913	0.132	0.035	0.000302247
WDFY2	1.08289e-08	0.359266	0.207	0.069	0.000303046
TFG	1.14915e-08	0.299894	0.339	0.142	0.000321591
XRN2	1.179e-08	0.291608	0.421	0.186	0.000329942
MED7	1.22418e-08	0.323316	0.149	0.042	0.000342586
PDE8A	1.23041e-08	0.310563	0.14	0.039	0.000344332
AC005523.2	1.27231e-08	0.302187	0.116	0.028	0.000356056
UBA52	1.30217e-08	-0.576311	0.893	0.878	0.000364413
ATRAID	1.30863e-08	0.313805	0.587	0.291	0.00036622
ARPC1B	1.34675e-08	-1.14693	0.372	0.517	0.000376889
EVL	1.3487e-08	-1.33931	0.05	0.275	0.000377433
BIN2	1.35422e-08	-1.32175	0	0.214	0.00037898
UBXN4	1.37039e-08	0.459664	0.645	0.331	0.000383503
ARHGEF25	1.38358e-08	0.290783	0.107	0.026	0.000387195
FRA10AC1	1.41818e-08	0.284617	0.248	0.091	0.000396876
SDAD1	1.41867e-08	0.299758	0.273	0.104	0.000397014
NOL7	1.43986e-08	0.420362	0.455	0.217	0.000402944
ITSN1	1.46071e-08	0.307759	0.174	0.054	0.00040878
COTL1	1.48056e-08	-1.48723	0.058	0.28	0.000414336
ITFG1	1.5054e-08	0.315989	0.273	0.106	0.000421286
HLA-DQA1	1.51097e-08	-1.76828	0.025	0.245	0.000422844
RPL18	1.5535e-08	-0.603219	0.917	0.885	0.000434747
ZBTB10	1.57291e-08	0.270508	0.149	0.043	0.000440178
ACTL6A	1.57669e-08	0.329918	0.198	0.067	0.000441237
PUF60	1.57887e-08	0.334307	0.397	0.175	0.000441846
TRIP6	1.59545e-08	0.360674	0.19	0.063	0.000446486
C1orf54	1.68806e-08	0.309369	0.306	0.125	0.000472402
IFT57	1.80916e-08	0.286916	0.231	0.084	0.000506293
VPS37A	1.81015e-08	0.295101	0.207	0.071	0.00050657
CYCS	1.81862e-08	0.264303	0.744	0.396	0.00050894
SLC35B2	1.86993e-08	0.305386	0.165	0.05	0.000523301
SDF4	1.93063e-08	0.327826	0.496	0.237	0.000540287
EI24	1.98873e-08	0.389647	0.289	0.118	0.000556547
MAP4	2.05841e-08	0.345063	0.455	0.214	0.000576045
ZFR	2.07046e-08	0.275007	0.331	0.136	0.000579419
ARPC2	2.07331e-08	-0.855535	0.719	0.737	0.000580216
RPL11P3	2.0937e-08	0.26306	0.107	0.026	0.000585922
BRD3	2.09626e-08	0.325219	0.273	0.106	0.000586638
SCFD1	2.15048e-08	0.264661	0.264	0.101	0.000601812
MAGI2-AS3	2.15269e-08	0.25215	0.198	0.067	0.00060243
UTP23	2.20046e-08	0.379369	0.207	0.072	0.000615799
KIF5B	2.20125e-08	0.351556	0.579	0.298	0.00061602
MLH3	2.21484e-08	0.259644	0.19	0.062	0.000619823
SLC25A3	2.2318e-08	0.294013	0.752	0.409	0.000624569
BCAR3	2.2591e-08	0.322673	0.107	0.026	0.000632209
MT-ND2	2.26229e-08	0.402571	1	0.924	0.000633102
F2R	2.40834e-08	0.309753	0.314	0.128	0.000673974
RBM12B	2.44246e-08	0.26993	0.14	0.04	0.000683524
RPL27	2.63012e-08	-0.578455	0.86	0.888	0.00073604
GPRC5C	2.64886e-08	0.347617	0.14	0.04	0.000741282
SAMSN1	2.65727e-08	-1.37006	0.008	0.22	0.000743638
CCT7	2.70405e-08	0.436583	0.413	0.191	0.000756728
BCAS3	2.72133e-08	0.309458	0.116	0.029	0.000761563
ITPA	2.74534e-08	0.300676	0.256	0.098	0.000768284
CCDC18-AS1	2.80527e-08	0.438836	0.215	0.078	0.000785056
MID1IP1	2.82129e-08	0.318165	0.215	0.076	0.000789537
NDUFB8	2.85625e-08	0.35933	0.702	0.386	0.000799321
KTN1	2.94937e-08	0.420419	0.702	0.389	0.00082538
BAG6	2.98042e-08	0.313639	0.256	0.097	0.00083407
RDH14	3.00486e-08	0.319183	0.223	0.08	0.000840911
ACTG1	3.00949e-08	0.485742	0.934	0.801	0.000842207
TUBG1	3.04184e-08	0.251413	0.116	0.03	0.000851259
TRBC1	3.15324e-08	-1.80947	0	0.205	0.000882434
THAP7	3.1898e-08	0.283287	0.165	0.051	0.000892666
GNG12	3.23838e-08	0.256173	0.198	0.068	0.00090626
FAM210B	3.3133e-08	0.354391	0.19	0.064	0.000927226
RPL29	3.3324e-08	-0.581268	0.884	0.871	0.000932573
TUBA1B	3.42399e-08	0.406722	0.826	0.571	0.000958204
PARK7	3.62225e-08	0.359673	0.802	0.464	0.00101369
KMT2A	3.69662e-08	0.295907	0.397	0.177	0.0010345
NEURL1B	3.72859e-08	0.273233	0.157	0.048	0.00104345
TXNRD1	3.75004e-08	0.35822	0.207	0.073	0.00104945
C1orf43	3.9398e-08	0.371527	0.446	0.213	0.00110255
MON2	3.99532e-08	0.270671	0.165	0.051	0.00111809
ZNF22	4.02186e-08	0.290332	0.322	0.135	0.00112552
WBP1L	4.0509e-08	0.272164	0.19	0.064	0.00113364
SERPINI1	4.07328e-08	0.337985	0.157	0.048	0.00113991
C6orf89	4.215e-08	0.265012	0.231	0.085	0.00117957
RPS10	4.26232e-08	-0.712052	0.777	0.801	0.00119281
MAT2A	4.34993e-08	0.520486	0.38	0.181	0.00121733
NCBP2	4.37106e-08	0.291192	0.289	0.115	0.00122324
BRIX1	4.468e-08	0.317846	0.231	0.086	0.00125037
NDUFAF3	4.76529e-08	0.364727	0.504	0.248	0.00133357
NDUFS2	4.76715e-08	0.362475	0.372	0.171	0.00133409
COPRS	4.76893e-08	0.264419	0.215	0.077	0.00133459
GPR183	4.87305e-08	-1.75741	0.008	0.211	0.00136372
ATF6	4.90304e-08	0.268779	0.264	0.103	0.00137212
MYO1C	4.9344e-08	0.386602	0.264	0.107	0.00138089
TPBG	4.96649e-08	0.260011	0.14	0.041	0.00138987
WASF2	4.97656e-08	0.34129	0.711	0.38	0.00139269
SCARA5	5.35846e-08	0.394918	0.132	0.038	0.00149956
PTPN9	5.66538e-08	0.342338	0.157	0.049	0.00158546
PIBF1	5.82033e-08	0.267422	0.165	0.052	0.00162882
SPRY4	5.89896e-08	0.298161	0.116	0.03	0.00165082
MRPL12	6.22477e-08	0.254742	0.264	0.103	0.001742
COL5A2	6.22878e-08	0.270197	0.124	0.034	0.00174312
IMPDH2	6.3463e-08	0.318407	0.281	0.114	0.00177601
ZNF593	6.40241e-08	0.283611	0.198	0.07	0.00179172
SSB	6.5123e-08	0.399835	0.587	0.315	0.00182247
ZNF704	6.57311e-08	0.298161	0.14	0.042	0.00183948
EVI2B	6.59566e-08	-1.07853	0	0.197	0.0018458
CD3G	6.98669e-08	-1.49801	0	0.196	0.00195522
ACTR10	7.07669e-08	0.394205	0.347	0.153	0.00198041
PLEKHA5	7.07909e-08	0.266627	0.19	0.065	0.00198108
UBE2M	7.18531e-08	0.253623	0.198	0.069	0.00201081
BMP4	7.20711e-08	0.279101	0.149	0.045	0.00201691
NPEPPS	7.22552e-08	0.274074	0.215	0.077	0.00202206
DNAJC3	7.35294e-08	0.266273	0.405	0.185	0.00205772
KLF10	7.69075e-08	0.340502	0.298	0.124	0.00215226
MFSD14C	7.73819e-08	0.256005	0.107	0.027	0.00216553
UCP2	7.74786e-08	-1.10437	0.017	0.22	0.00216824
BAZ1B	7.78429e-08	0.268686	0.331	0.141	0.00217843
TOPORS	7.89825e-08	0.348961	0.273	0.111	0.00221033
MXI1	8.01178e-08	0.411084	0.24	0.094	0.0022421
RNASE4	8.17063e-08	0.418221	0.165	0.055	0.00228655
HLA-DQB1	8.49427e-08	-1.6168	0.074	0.287	0.00237712
CALCOCO2	8.60467e-08	0.274186	0.405	0.184	0.00240802
DUSP1	8.62302e-08	-1.21935	0.537	0.648	0.00241315
TMEM263	8.66664e-08	0.307728	0.198	0.07	0.00242536
P4HB	8.68422e-08	0.408152	0.562	0.291	0.00243028
GRHPR	8.78561e-08	0.388807	0.306	0.129	0.00245865
CNBP	8.90668e-08	0.438023	0.81	0.523	0.00249254
CTSO	8.93602e-08	0.285512	0.207	0.075	0.00250074
ATP5G3	9.4134e-08	0.325476	0.727	0.431	0.00263434
S100A6	9.53381e-08	-0.616221	0.62	0.813	0.00266804
UBXN2A	9.55001e-08	0.250806	0.215	0.078	0.00267257
IL32	9.58662e-08	-1.7595	0.463	0.558	0.00268282
KHDRBS1	9.88596e-08	0.311137	0.512	0.261	0.00276659
SAMD8	9.95622e-08	0.251835	0.174	0.057	0.00278625
NOLC1	1.03479e-07	0.298766	0.231	0.087	0.00289586
RPS17	1.03945e-07	-0.532779	0.934	0.9	0.0029089
CSAD	1.09927e-07	0.355886	0.174	0.058	0.00307631
EXOC1	1.16196e-07	0.452784	0.273	0.114	0.00325175
B4GAT1	1.1681e-07	0.295491	0.107	0.028	0.00326892
ARGLU1	1.18379e-07	0.433101	0.752	0.475	0.00331285
HLA-DMA	1.19106e-07	-1.53193	0.074	0.275	0.00333319
ANXA1	1.20361e-07	-1.11518	0.504	0.614	0.00336829
LINC01184	1.20598e-07	0.256103	0.149	0.046	0.00337494
SEPT2	1.21304e-07	0.366282	0.512	0.261	0.00339469
STX12	1.223e-07	0.269468	0.306	0.13	0.00342256
C1orf123	1.26079e-07	0.27379	0.281	0.115	0.00352831
SF3B2	1.28741e-07	0.311691	0.554	0.278	0.00360282
ATP6V0A1	1.31275e-07	0.290942	0.157	0.05	0.00367372
ZSCAN18	1.33649e-07	0.253867	0.198	0.07	0.00374018
ARHGAP12	1.35987e-07	0.254157	0.14	0.042	0.00380559
UBALD1	1.36079e-07	0.335753	0.149	0.046	0.00380816
TCF15	1.36262e-07	0.281429	0.132	0.038	0.0038133
MTHFR	1.37706e-07	0.429313	0.174	0.059	0.00385372
LCK	1.39883e-07	-1.19877	0	0.189	0.00391462
GSK3B	1.51651e-07	0.254505	0.231	0.088	0.00424396
OS9	1.55359e-07	0.256509	0.438	0.208	0.00434771
PPP2R5C	1.55481e-07	-1.43821	0.132	0.329	0.00435114
SLC39A7	1.59992e-07	0.268333	0.248	0.097	0.00447738
C8orf33	1.61088e-07	0.293174	0.248	0.097	0.00450804
NT5C	1.65492e-07	0.265797	0.273	0.111	0.0046313
MAP4K4	1.68104e-07	0.37344	0.231	0.091	0.00470439
MRPL15	1.81386e-07	0.326111	0.19	0.068	0.00507608
UBE2E2	1.84209e-07	0.373308	0.215	0.081	0.00515509
FGFR1	1.86609e-07	0.34594	0.24	0.095	0.00522226
NDUFC2	1.89715e-07	0.308723	0.645	0.345	0.00530918
FLT1	1.90018e-07	0.378882	0.298	0.128	0.00531767
FADS1	1.90641e-07	0.39095	0.182	0.063	0.00533509
SLK	1.95602e-07	0.296967	0.256	0.104	0.00547393
CFL1	1.97708e-07	-0.626105	0.893	0.869	0.00553285
CHPF	2.09724e-07	0.274992	0.14	0.043	0.00586913
EIF4A1	2.14978e-07	0.391561	0.479	0.241	0.00601616
PPP2R1A	2.16326e-07	0.308437	0.388	0.181	0.00605387
MORF4L2	2.25566e-07	0.256906	0.446	0.215	0.00631247
C2orf40	2.32007e-07	0.259229	0.14	0.043	0.00649272
LST1	2.35645e-07	-1.4958	0	0.183	0.00659453
CMYA5	2.48844e-07	0.26921	0.132	0.039	0.0069639
PMP22	2.54643e-07	0.385661	0.355	0.17	0.00712619
BTG3	2.63015e-07	0.37698	0.322	0.146	0.00736047
MS4A6A	2.63311e-07	-1.81094	0.008	0.194	0.00736877
TNFAIP3	2.70514e-07	-1.59911	0.066	0.261	0.00757032
EIF3I	2.72757e-07	0.419592	0.521	0.281	0.00763309
GZMM	2.75791e-07	-1.2119	0	0.181	0.007718
MIGA1	2.78009e-07	0.3326	0.174	0.06	0.00778009
INF2	2.83767e-07	0.272113	0.116	0.032	0.00794122
TERF1	2.8985e-07	0.256811	0.339	0.15	0.00811147
CHMP2A	2.9159e-07	0.297538	0.554	0.286	0.00816014
XRCC5	2.92097e-07	0.352675	0.562	0.307	0.00817433
HLA-C	2.97479e-07	-0.797673	0.959	0.898	0.00832496
PTMA	3.00997e-07	-0.455037	0.967	0.959	0.0084234
TMEM176B	3.1685e-07	0.671902	0.314	0.148	0.00886704
ZNF891	3.177e-07	0.277996	0.107	0.029	0.00889085
CRK	3.19383e-07	0.253123	0.314	0.137	0.00893795
MYO1F	3.20053e-07	-1.03099	0	0.18	0.0089567
PRKAR2A	3.28779e-07	0.263794	0.273	0.114	0.00920087
ATP5D	3.31808e-07	0.400496	0.76	0.456	0.00928565
APLP2	3.37958e-07	0.330063	0.603	0.32	0.00945774
SLC25A6	3.45782e-07	0.439793	0.917	0.678	0.00967672
GNB4	3.53392e-07	0.355206	0.207	0.079	0.00988968
YIPF6	3.53577e-07	0.260193	0.248	0.101	0.00989485
PACSIN2	3.60811e-07	0.4771	0.256	0.111	0.0100973
PPP2CB	3.66381e-07	0.2572	0.24	0.096	0.0102532
EMC4	3.68888e-07	0.256724	0.421	0.203	0.0103233
LSP1	3.69676e-07	-1.25122	0.165	0.351	0.0103454
RAB3GAP1	3.99716e-07	0.267013	0.157	0.052	0.0111861
RP11-983P16.4	4.03052e-07	0.312543	0.116	0.033	0.0112794
CRIM1	4.11058e-07	0.338184	0.198	0.074	0.0115035
BTBD7	4.12272e-07	0.286395	0.207	0.078	0.0115374
DDX21	4.13101e-07	0.477663	0.479	0.265	0.0115606
GIMAP4	4.33634e-07	-1.14138	0.099	0.297	0.0121353
TMEM50A	4.42041e-07	0.358514	0.702	0.42	0.0123705
MT-ND4	4.43065e-07	0.326858	1	0.968	0.0123992
MLF2	4.4625e-07	0.350851	0.364	0.174	0.0124883
LYZ	4.53891e-07	-2.36129	0.017	0.201	0.0127021
RUNX3	4.54132e-07	-1.20245	0	0.176	0.0127089
TLCD2	4.56056e-07	0.345756	0.116	0.033	0.0127627
MT-ATP6	4.66369e-07	0.466839	1	0.927	0.0130513
NENF	4.78061e-07	0.274491	0.479	0.246	0.0133785
HCLS1	4.80397e-07	-0.998504	0.033	0.219	0.0134439
PKM	4.80756e-07	0.437253	0.661	0.401	0.013454
HIPK2	4.88587e-07	0.333386	0.223	0.088	0.0136731
RP11-186B7.4	5.09602e-07	0.318092	0.322	0.146	0.0142612
SLC25A37	5.12586e-07	0.250678	0.331	0.146	0.0143447
LSG1	5.18193e-07	0.291674	0.149	0.049	0.0145016
CLEC2D	5.47232e-07	-1.20728	0.017	0.196	0.0153143
NUDT9	5.48406e-07	0.256592	0.182	0.065	0.0153471
C1QA	5.54466e-07	-2.36823	0.008	0.188	0.0155167
UGDH	5.63025e-07	0.297267	0.174	0.061	0.0157563
FLOT1	5.64143e-07	0.259526	0.463	0.23	0.0157876
PSIP1	5.65538e-07	0.282201	0.438	0.217	0.0158266
IGF2R	5.70248e-07	0.337008	0.19	0.07	0.0159584
PIGH	5.74654e-07	0.252154	0.165	0.057	0.0160817
DMTF1	5.82567e-07	0.303955	0.165	0.057	0.0163031
CD7	6.26586e-07	-1.30894	0	0.172	0.017535
DOK2	6.46629e-07	-0.966122	0	0.172	0.0180959
CTBP2	6.49913e-07	0.332135	0.231	0.095	0.0181878
TPM3	6.63637e-07	-1.0309	0.355	0.485	0.0185719
SERPINB6	6.82834e-07	0.287641	0.397	0.194	0.0191091
PPP1CC	7.10124e-07	0.310089	0.388	0.189	0.0198728
C21orf59	7.12589e-07	0.260291	0.256	0.108	0.0199418
ACAP1	7.17613e-07	-1.05752	0	0.17	0.0200824
OCIAD1	7.36477e-07	0.335228	0.463	0.235	0.0206103
ATP6AP2	7.38887e-07	0.372826	0.545	0.293	0.0206777
TCAP	7.45759e-07	-0.541146	0.339	0.158	0.0208701
DHX15	7.51701e-07	0.253133	0.231	0.093	0.0210363
DCTD	7.65953e-07	0.264294	0.215	0.084	0.0214352
NAPG	7.78008e-07	0.255662	0.19	0.071	0.0217725
FKBP2	7.79941e-07	0.269545	0.521	0.272	0.0218266
LONP2	7.83544e-07	0.274331	0.273	0.117	0.0219275
GIMAP7	7.85518e-07	-1.20685	0.132	0.327	0.0219827
SRI	7.96406e-07	0.337216	0.562	0.316	0.0222874
LAMTOR5	8.14886e-07	0.268044	0.62	0.346	0.0228046
ACTN1	8.37771e-07	0.309061	0.298	0.133	0.023445
USE1	8.56133e-07	0.252485	0.231	0.093	0.0239589
C1QBP	8.69551e-07	0.314536	0.455	0.233	0.0243344
PLAC8	8.97165e-07	-1.28339	0	0.168	0.0251072
CDC42EP2	9.52987e-07	0.251903	0.149	0.05	0.0266693
NCK2	9.67031e-07	0.261438	0.165	0.058	0.0270624
RPL37A	9.78343e-07	-0.484324	0.926	0.922	0.0273789
SOX7	1.01177e-06	0.361891	0.149	0.05	0.0283145
GABARAPL2	1.11097e-06	0.290853	0.702	0.408	0.0310906
PSMD8	1.13965e-06	0.367774	0.529	0.292	0.031893
EGLN1	1.15266e-06	0.281034	0.182	0.068	0.0322572
NCOR2	1.16602e-06	0.271428	0.19	0.072	0.032631
ZHX1	1.18562e-06	0.283903	0.182	0.068	0.0331797
RPL7L1	1.219e-06	0.308269	0.347	0.166	0.0341137
GNA11	1.22204e-06	0.272221	0.132	0.042	0.0341988
SPEN	1.22395e-06	0.322679	0.281	0.126	0.0342522
HDAC2	1.25354e-06	0.306954	0.306	0.139	0.0350805
PYCARD	1.26633e-06	-0.981605	0.033	0.207	0.0354383
POLR2F	1.28117e-06	0.302031	0.413	0.208	0.0358536
ANKRD36BP1	1.28916e-06	0.250325	0.19	0.072	0.0360772
PPP2R5E	1.29431e-06	0.303277	0.298	0.135	0.0362212
EIF5	1.32111e-06	0.301446	0.686	0.385	0.0369712
KLRB1	1.35152e-06	-1.76156	0	0.163	0.0378222
SIVA1	1.35809e-06	0.297294	0.446	0.231	0.038006
USP34	1.41598e-06	0.260628	0.322	0.149	0.0396263
LGALS3	1.43012e-06	0.32443	0.636	0.388	0.0400219
TROVE2	1.44325e-06	0.276506	0.38	0.186	0.0403894
ICMT	1.48172e-06	0.253737	0.14	0.047	0.0414659
SREK1	1.48753e-06	0.29784	0.331	0.156	0.0416285
ALDH9A1	1.51796e-06	0.33904	0.248	0.107	0.04248
PRDX3	1.55574e-06	0.25053	0.421	0.211	0.0435373
SRSF10	1.62766e-06	0.255544	0.438	0.222	0.0455501
TECR	1.65506e-06	0.261811	0.488	0.257	0.0463168
RPN1	1.70422e-06	0.27695	0.339	0.161	0.0476925
C12orf75	1.7147e-06	-1.10238	0.008	0.172	0.0479858
TMEM120A	1.82022e-06	0.268455	0.198	0.078	0.0509389
SMIM7	1.8381e-06	0.284487	0.322	0.15	0.0514392
TMEM2	1.83888e-06	-1.20681	0.025	0.193	0.0514612
FBXL3	1.86918e-06	0.305791	0.231	0.096	0.0523089
HNRNPR	1.87127e-06	0.253058	0.521	0.274	0.0523676
PYHIN1	1.93579e-06	-1.14509	0	0.159	0.0541731
CES1	1.94914e-06	0.324399	0.149	0.051	0.0545466
MUM1	1.97169e-06	0.471164	0.215	0.088	0.0551776
LYRM2	1.97223e-06	0.26776	0.223	0.092	0.0551928
NME3	1.97309e-06	0.337444	0.355	0.174	0.0552168
NR4A2	1.9804e-06	-1.32551	0.091	0.272	0.0554215
GSTP1	2.05737e-06	0.415145	0.81	0.565	0.0575754
STK4	2.06598e-06	-1.25187	0.132	0.304	0.0578166
PGAM1	2.09561e-06	0.30423	0.496	0.268	0.0586457
NDUFA13	2.10253e-06	0.263965	0.711	0.42	0.0588394
SYTL3	2.13115e-06	-1.10601	0	0.158	0.0596401
CSRP3	2.24476e-06	-0.402213	0.198	0.076	0.0628196
NREP	2.30012e-06	0.256641	0.132	0.044	0.0643689
TSPAN31	2.45678e-06	0.270422	0.207	0.084	0.0687531
ARRB2	2.4782e-06	-0.883362	0.017	0.179	0.0693524
GATM	2.48667e-06	0.261468	0.14	0.047	0.0695895
UROD	2.4918e-06	0.250303	0.207	0.083	0.0697329
RAB2A	2.51157e-06	0.427215	0.529	0.308	0.0702862
IKZF1	2.70802e-06	-0.939005	0	0.155	0.075784
CD247	2.70802e-06	-1.16097	0	0.155	0.075784
ACO2	2.76351e-06	0.277288	0.223	0.093	0.0773369
PHAX	2.79191e-06	0.264296	0.248	0.108	0.0781315
SCYL1	2.8993e-06	0.256789	0.165	0.061	0.081137
BIRC3	2.95161e-06	-1.45881	0.05	0.217	0.0826008
SOD1	3.11576e-06	0.298551	0.777	0.492	0.0871945
RCAN1	3.247e-06	0.252838	0.149	0.052	0.0908674
MS4A7	3.50449e-06	-1.31854	0.008	0.164	0.098073
SERTAD1	3.60458e-06	0.456731	0.388	0.2	0.100874
VPS4B	3.61557e-06	0.276273	0.322	0.153	0.101182
NGRN	3.6293e-06	0.320517	0.124	0.04	0.101566
WDR43	3.73484e-06	0.27981	0.231	0.099	0.104519
ANXA7	3.82468e-06	0.311599	0.413	0.217	0.107034
MIR99AHG	3.83733e-06	0.255693	0.14	0.049	0.107388
C1orf162	3.8556e-06	-1.03783	0.017	0.175	0.107899
CBX7	3.90482e-06	0.29806	0.165	0.061	0.109276
LTBR	3.97411e-06	0.330154	0.207	0.086	0.111216
SRPRA	4.12947e-06	0.259143	0.289	0.134	0.115563
TMBIM4	4.22555e-06	0.315779	0.711	0.408	0.118252
WAS	4.25164e-06	-0.796706	0	0.15	0.118982
RAN	4.26087e-06	0.305386	0.719	0.443	0.119241
BRWD1	4.28088e-06	0.251694	0.231	0.099	0.119801
U2SURP	4.36503e-06	0.268298	0.397	0.202	0.122155
GPR65	4.39332e-06	-0.984187	0.008	0.162	0.122947
MED21	4.48506e-06	0.27117	0.223	0.094	0.125515
C1QB	4.60753e-06	-2.06814	0.008	0.164	0.128942
RPS8	4.65689e-06	-0.454896	0.942	0.945	0.130323
TMEM176A	4.67509e-06	0.723422	0.248	0.119	0.130832
DNAJC10	4.69636e-06	0.285487	0.215	0.09	0.131428
NDUFB9	4.76939e-06	0.272843	0.562	0.327	0.133471
THBS1	4.8067e-06	0.303652	0.273	0.126	0.134515
HSPA5	4.9291e-06	0.309098	0.603	0.351	0.137941
S100A10	4.94066e-06	-0.798846	0.512	0.667	0.138264
TLN1	5.03747e-06	0.297076	0.562	0.317	0.140973
ALDH2	5.45082e-06	0.289464	0.298	0.144	0.152541
ARHGAP30	5.6182e-06	-0.848822	0	0.147	0.157225
TRAF3IP3	5.67138e-06	-0.91227	0	0.147	0.158713
VAMP2	5.71397e-06	0.321854	0.769	0.46	0.159905
IL10RA	5.82853e-06	-0.866889	0.008	0.158	0.163111
RPS21	6.1395e-06	-0.690852	0.76	0.749	0.171814
PSMA1	6.17224e-06	0.336173	0.554	0.309	0.17273
HNRNPH3	6.26723e-06	0.278751	0.438	0.234	0.175388
SRSF3	6.28204e-06	0.396713	0.769	0.511	0.175803
EVI2A	6.47222e-06	-0.844225	0.008	0.157	0.181125
APBB2	6.49181e-06	0.267051	0.116	0.037	0.181673
MRPL24	6.69783e-06	0.266058	0.231	0.101	0.187439
EMB	6.88376e-06	-0.947815	0.025	0.179	0.192642
FBXO9	7.14581e-06	0.277787	0.24	0.106	0.199975
SOCS1	7.25397e-06	-1.14907	0.041	0.199	0.203002
CLEC2B	7.28038e-06	-1.08497	0.132	0.292	0.203741
ARHGAP15	7.29147e-06	0.363256	0.273	0.128	0.204052
UBE2J1	7.39647e-06	0.306937	0.264	0.122	0.20699
C1QC	7.48073e-06	-1.85385	0.008	0.158	0.209348
LAMP1	7.68484e-06	0.291467	0.57	0.321	0.21506
MIF	7.75326e-06	0.425772	0.736	0.503	0.216975
RHOH	7.85572e-06	-0.962046	0	0.143	0.219842
RPL8	7.93345e-06	-0.414876	0.95	0.938	0.222018
FXYD5	7.97003e-06	-1.02085	0.347	0.451	0.223041
MYDGF	8.31538e-06	0.283556	0.446	0.241	0.232706
S100A9	8.77875e-06	-2.79372	0.008	0.156	0.245673
PNISR	8.88885e-06	0.312354	0.702	0.45	0.248754
ATXN2L	9.18546e-06	0.287538	0.165	0.064	0.257055
BUD31	9.85771e-06	0.274342	0.413	0.213	0.275868
TUBA1A	1.04075e-05	0.430011	0.545	0.322	0.291254
NPTN	1.0723e-05	0.312408	0.248	0.114	0.300084
TAGAP	1.08789e-05	-0.902801	0	0.139	0.304445
SAT1	1.11154e-05	-1.51925	0.554	0.627	0.311065
IGKC	1.1214e-05	-1.47421	0.017	0.162	0.313825
SPN	1.2355e-05	-0.902212	0	0.137	0.345754
IL7R	1.2633e-05	-1.49966	0	0.137	0.353535
RPL6	1.30162e-05	-0.402584	0.934	0.922	0.364257
LMAN2	1.33735e-05	0.259889	0.455	0.248	0.374257
TMEM109	1.35713e-05	0.250195	0.347	0.174	0.379792
TSEN34	1.35828e-05	0.267834	0.248	0.115	0.380116
RACK1	1.37729e-05	-0.461703	0.917	0.862	0.385436
POLR2B	1.38587e-05	0.324268	0.24	0.109	0.387836
FAM76A	1.42141e-05	0.301803	0.149	0.056	0.397781
GLUD1	1.44913e-05	0.346813	0.281	0.138	0.405539
MYH9	1.46731e-05	0.362163	0.479	0.277	0.410626
CDC42SE2	1.52545e-05	-0.954833	0.058	0.212	0.426898
KIAA1109	1.53895e-05	0.255217	0.198	0.084	0.430674
TXNL1	1.59811e-05	0.251907	0.331	0.168	0.44723
RPL7A	1.60011e-05	-0.446944	0.917	0.843	0.447791
COX6A2	1.82154e-05	-0.625209	0.223	0.097	0.509759
HNRNPD	1.87358e-05	0.26484	0.512	0.29	0.524321
AP3M2	1.93499e-05	0.260104	0.14	0.052	0.541507
TBC1D10C	1.93712e-05	-0.842183	0	0.132	0.542103
YWHAQ	2.10346e-05	0.271458	0.579	0.339	0.588653
MT-ND6	2.12008e-05	0.264447	0.322	0.16	0.593303
GZMK	2.12934e-05	-1.68559	0	0.131	0.595897
SLC9A3R2	2.17201e-05	-0.379707	0.405	0.208	0.607837
ICAM3	2.30228e-05	-0.832036	0.017	0.154	0.644293
SAMD3	2.59281e-05	-0.878291	0	0.128	0.725597
RARRES3	2.62558e-05	-1.07899	0.107	0.255	0.734767
LINC00667	2.67468e-05	0.272042	0.198	0.087	0.748508
LAMP2	2.73235e-05	0.278189	0.331	0.174	0.764649
ARPC3	2.73597e-05	-0.783849	0.587	0.604	0.765661
BHLHE40	2.79231e-05	0.278147	0.322	0.164	0.781429
PTPN7	2.97877e-05	-0.843408	0	0.127	0.833609
ATF3	2.9978e-05	0.582723	0.421	0.241	0.838933
ARL5A	3.07196e-05	0.290415	0.264	0.129	0.859687
CDIPT	3.19671e-05	0.276036	0.248	0.119	0.894599
HIKESHI	3.39814e-05	0.269949	0.289	0.146	0.95097
APOBEC3G	3.42813e-05	-0.966099	0.033	0.171	0.959363
SMARCB1	3.43985e-05	0.284916	0.231	0.107	0.962642
LTB	3.52189e-05	-1.20375	0	0.125	0.985601
DHPS	3.52305e-05	0.261753	0.248	0.118	0.985925
TMEM167A	3.53634e-05	0.256852	0.347	0.184	0.989645
DDX17	3.55427e-05	0.261817	0.645	0.401	0.994663
CCT8	3.59579e-05	0.305927	0.372	0.2	1
IKZF3	3.67885e-05	-0.882463	0	0.124	1
GPI	3.7754e-05	0.293904	0.256	0.125	1
RBM6	3.83743e-05	0.262058	0.339	0.178	1
CD8A	4.47436e-05	-0.971886	0	0.122	1
MS4A4A	4.53138e-05	-0.993622	0	0.121	1
VSIG4	4.61702e-05	-1.05418	0.008	0.136	1
SPI1	4.65597e-05	-0.732875	0	0.121	1
RPSA	4.67895e-05	-0.583982	0.802	0.776	1
SELPLG	4.694e-05	-0.721294	0	0.121	1
RNASE6	4.80101e-05	-0.88053	0.008	0.134	1
AIM1	4.99756e-05	-0.894433	0.008	0.133	1
PTPN6	5.08685e-05	-0.671242	0	0.12	1
CCDC85B	5.1944e-05	0.376108	0.496	0.31	1
FERMT3	5.32173e-05	-0.663868	0.008	0.133	1
ARF4	5.4681e-05	0.250453	0.397	0.222	1
IRF2BPL	5.51103e-05	0.306356	0.24	0.116	1
RGS2	5.5818e-05	-1.25557	0.091	0.234	1
IL1B	5.72956e-05	-1.79556	0	0.119	1
KLRG1	5.84416e-05	-0.88175	0	0.118	1
CCL3L3	5.88639e-05	-1.76929	0	0.118	1
SELENOF	6.12337e-05	0.266242	0.562	0.333	1
DHRS4L2	6.28077e-05	0.267188	0.198	0.09	1
PSMD7	6.37553e-05	0.31606	0.339	0.187	1
FAM65B	6.65671e-05	-0.851995	0.017	0.141	1
NFKBIA	6.6978e-05	-1.34105	0.603	0.621	1
HNMT	6.70176e-05	0.260772	0.256	0.127	1
LIMD2	7.02963e-05	-0.935435	0.066	0.202	1
RNASET2	7.16516e-05	-1.03039	0.124	0.257	1
HLA-DQA2	7.18046e-05	-1.04415	0.025	0.151	1
MYO1G	7.19821e-05	-0.691304	0	0.116	1
LINC01871	7.25651e-05	-0.857193	0	0.116	1
FCGR2B	7.54155e-05	-0.826846	0	0.115	1
TNFAIP8L1	7.78942e-05	0.30039	0.116	0.042	1
KRT10	7.97487e-05	0.270247	0.545	0.336	1
SLC25A11	8.06635e-05	0.295914	0.256	0.127	1
PHF1	8.73989e-05	0.267411	0.198	0.091	1
SYPL1	8.74983e-05	0.294841	0.38	0.212	1
PRDM1	8.75776e-05	-1.1376	0.083	0.218	1
RPL22	9.51712e-05	-0.498449	0.835	0.792	1
RPL5	9.6078e-05	-0.418287	0.909	0.85	1
C5AR1	9.94796e-05	-0.836599	0	0.112	1
POMP	0.000103933	0.312173	0.719	0.503	1
TMEM30A	0.000104012	0.320675	0.281	0.149	1
HLA-DRB6	0.00010816	-1.05901	0.157	0.294	1
PSMB9	0.00011201	-0.938082	0.248	0.363	1
SMAP2	0.000117042	-0.762372	0.041	0.168	1
TMA7	0.000118489	-0.554429	0.727	0.736	1
DES	0.000123518	-0.674259	0.24	0.116	1
BCL2A1	0.000124025	-0.972633	0	0.109	1
PRKCH	0.000127313	-0.779004	0.025	0.144	1
VCAN	0.000128699	0.465092	0.281	0.152	1
SLC25A36	0.000129332	0.267487	0.231	0.115	1
RPS5	0.000136057	-0.408266	0.909	0.858	1
CAMK1	0.00013735	0.329512	0.165	0.073	1
INPP5D	0.00014141	-0.628991	0	0.107	1
APBB1IP	0.000142604	-0.778845	0.033	0.153	1
MORF4L1	0.000143995	0.250002	0.843	0.579	1
TRGC2	0.000148332	-0.926906	0	0.107	1
RUFY3	0.000159331	0.300744	0.165	0.073	1
LYN	0.000160047	-0.555408	0	0.106	1
PIK3IP1	0.00016129	-0.730212	0.041	0.167	1
HLA-DMB	0.000166676	-0.68656	0.017	0.133	1
CTA-29F11.1	0.000167709	0.389102	0.19	0.089	1
ENC1	0.000168843	0.306144	0.124	0.049	1
HN1	0.000169147	-0.716349	0.041	0.163	1
CYBB	0.000170735	-0.749419	0.008	0.118	1
WIPF1	0.000175859	-0.792179	0.099	0.235	1
SLC48A1	0.000176862	0.258423	0.124	0.049	1
TMEM14B	0.000178992	0.284039	0.421	0.247	1
IFNG	0.000179343	-1.32472	0	0.104	1
MNDA	0.000180683	-0.832035	0.008	0.117	1
SH2D1A	0.00018205	-0.731555	0	0.104	1
ITGA4	0.000184179	-0.743193	0.017	0.129	1
CD163	0.000189453	-0.793146	0.008	0.118	1
STK17A	0.000194143	-0.884451	0.074	0.201	1
FOLR2	0.000196793	-1.01922	0.008	0.117	1
DOCK8	0.00019789	-0.682045	0.017	0.128	1
ARHGAP45	0.000197935	-0.588944	0	0.103	1
SETD5	0.000202494	0.254701	0.248	0.127	1
SKAP1	0.000202872	-0.673184	0	0.103	1
RPL36A	0.000217207	-0.826585	0.636	0.632	1
HOXB2	0.000225598	0.275355	0.174	0.079	1
SELENOP	0.000269194	-0.515959	0.603	0.348	1
FOSB	0.000269827	0.636138	0.554	0.375	1
EEF1B2	0.000279261	-0.631931	0.612	0.609	1
RPL17	0.000307815	-0.598016	0.678	0.688	1
NFAT5	0.000313319	0.266509	0.182	0.086	1
PIP4K2A	0.00031676	-0.787187	0.074	0.198	1
AREG	0.000321826	-1.67493	0.017	0.122	1
RP11-467L13.7	0.000323384	0.270669	0.19	0.093	1
S100A8	0.000334002	-2.25906	0.008	0.112	1
LYVE1	0.000334311	-1.20464	0.008	0.111	1
CDKN1A	0.00033691	0.255137	0.405	0.243	1
RPS16	0.000340959	-0.350299	0.95	0.928	1
F13A1	0.000345461	-1.51451	0.008	0.11	1
RPS4Y1	0.000349892	-0.591262	0.562	0.594	1
ATP6V1G1	0.000409328	0.29841	0.694	0.47	1
TOB2	0.000411065	0.2569	0.289	0.159	1
NCKAP1L	0.000424276	-0.560533	0.008	0.107	1
LINC00662	0.000426065	0.285179	0.107	0.043	1
RPL4	0.000437607	-0.485673	0.835	0.763	1
FOS	0.000458201	0.401319	0.777	0.598	1
BLCAP	0.000469918	0.272934	0.182	0.089	1
MT-ND1	0.000474273	0.281361	0.975	0.851	1
CD83	0.000476206	-1.13876	0.041	0.15	1
CASP8	0.000512232	-0.623616	0.008	0.104	1
C1orf27	0.000533029	0.253279	0.132	0.057	1
MT-ND3	0.000583493	0.305851	0.983	0.841	1
TUBA4A	0.000583594	-0.874131	0.058	0.167	1
KLF2	0.000627784	-0.898792	0.273	0.39	1
MGAT4A	0.00063914	-0.592516	0.017	0.114	1
CARD16	0.000672084	-0.850309	0.132	0.242	1
RNASE1	0.000824604	-1.79224	0.223	0.329	1
TSPAN4	0.000847783	0.25217	0.256	0.14	1
EMP3	0.000884045	-0.679278	0.512	0.566	1
CD84	0.000929321	-0.592912	0.017	0.11	1
TFDP2	0.000934082	0.335104	0.215	0.111	1
CXCL8	0.000941316	-1.73009	0.041	0.147	1
LCP2	0.000942759	-0.563315	0.025	0.122	1
BTG1	0.000967339	-1.08622	0.901	0.789	1
CKLF	0.000980234	-0.830741	0.14	0.245	1
RPL10A	0.000997428	-0.357415	0.901	0.89	1
ABI3	0.00114376	-0.660112	0.033	0.129	1
CASP1	0.00116549	-0.629541	0.05	0.149	1
CLEC10A	0.00117108	-0.693527	0.017	0.106	1
KLF6	0.0011763	-0.934255	0.612	0.601	1
FCGR2A	0.00118938	-0.806501	0.041	0.14	1
RP11-463O12.5	0.00121704	-1.30277	0.14	0.241	1
OAZ1	0.00136393	-0.445724	0.884	0.832	1
PPP1R15A	0.00139691	0.288657	0.678	0.502	1
GAS7	0.00140215	0.284842	0.19	0.101	1
UBB	0.00147414	0.298677	0.975	0.874	1
SPOCK2	0.00153402	-0.598079	0.017	0.103	1
AKNA	0.00157533	-0.756524	0.058	0.159	1
FGL2	0.00160543	-0.870272	0.083	0.184	1
CLEC14A	0.00179064	-0.253487	0.298	0.164	1
CYTH1	0.00185855	-0.601249	0.05	0.145	1
TSPO	0.00194492	-0.785697	0.355	0.41	1
EFHD2	0.00227419	-0.744505	0.107	0.206	1
CD44	0.00232519	-0.811043	0.264	0.358	1
PLN	0.00256606	-0.929338	0.248	0.134	1
ABRACL	0.00256638	-0.7258	0.174	0.268	1
HLA-F	0.00262831	-0.793105	0.215	0.305	1
FGFBP2	0.00266547	-1.29741	0.091	0.186	1
RPLP0	0.00267334	-0.441557	0.86	0.765	1
MAF	0.00267395	-0.832097	0.083	0.177	1
AP1S2	0.00281131	-0.853165	0.174	0.262	1
MBP	0.00282558	-0.774201	0.099	0.194	1
RNF125	0.00289267	-0.609243	0.033	0.117	1
GIMAP1	0.00291403	-0.614069	0.05	0.139	1
TNRC6B	0.00294671	0.252498	0.446	0.288	1
HNRNPA1	0.00311418	-0.454783	0.868	0.749	1
PDE4B	0.00338311	-0.618944	0.033	0.114	1
ID1	0.00342682	-0.272658	0.314	0.187	1
IQGAP2	0.00344588	-0.63726	0.066	0.156	1
RPL9	0.00357051	-0.300956	1	0.92	1
NACA	0.00378569	-0.369237	0.868	0.796	1
JUNB	0.00379447	0.291882	0.884	0.779	1
GGTA1P	0.00384671	-0.70546	0.05	0.134	1
S100A1	0.00392717	-0.566587	0.157	0.08	1
NFKBID	0.00405308	-0.598157	0.025	0.102	1
CD68	0.00413688	-0.601327	0.033	0.113	1
FKBP5	0.00419048	-0.822026	0.157	0.242	1
RASSF5	0.00466212	-0.532756	0.025	0.1	1
RGCC	0.00471929	-1.35813	0.215	0.313	1
ADGRE5	0.00471985	-0.80921	0.132	0.218	1
PPP1R18	0.00472857	-0.720801	0.116	0.202	1
SARAF	0.0047723	-0.726654	0.529	0.514	1
RPS7	0.00481686	-0.278175	0.95	0.915	1
RGS10	0.00487725	-0.665054	0.107	0.195	1
TGFB1	0.00489596	-0.662462	0.107	0.195	1
GPR171	0.00492224	-0.683337	0.033	0.111	1
TOMM7	0.00513469	-0.476653	0.694	0.65	1
CELF2	0.00567114	-0.870204	0.24	0.304	1
TPT1	0.00588733	-0.397424	0.983	0.939	1
SKAP2	0.00590193	-0.591992	0.058	0.136	1
PMAIP1	0.00604116	-0.659619	0.033	0.107	1
RPS11	0.00611215	-0.322583	0.909	0.892	1
PTGER4	0.00614065	-0.745918	0.107	0.193	1
HOPX	0.00614445	-0.894661	0.074	0.154	1
TNFAIP8	0.00628177	-0.546013	0.058	0.139	1
STMN1	0.00637687	-0.799918	0.066	0.147	1
RNF166	0.00640587	-0.5167	0.033	0.107	1
CNN2	0.00661215	-0.412796	0.058	0.144	1
CXCL3	0.00677022	-1.59323	0.05	0.127	1
CD14	0.00704606	-1.23749	0.083	0.164	1
PTPRE	0.00706127	-0.776719	0.116	0.195	1
MIDN	0.00708585	0.291469	0.372	0.25	1
MYL12A	0.00713949	-0.457113	0.934	0.863	1
SUB1	0.00732687	-0.547024	0.496	0.521	1
CLIC3	0.00762824	-0.868893	0.05	0.125	1
STK10	0.00763301	-0.446258	0.033	0.108	1
HMGB2	0.00770308	-0.804647	0.215	0.287	1
SERF2	0.00826723	-0.314183	0.967	0.899	1
ACTB	0.00935279	-0.414035	1	0.96	1
RGS19	0.0094041	-0.473824	0.033	0.101	1
RSRP1	0.0094114	-0.557789	0.355	0.428	1
LEPROTL1	0.00952829	-0.76089	0.174	0.248	1
CREM	0.00962035	-1.11567	0.223	0.283	1
VPS37B	0.00971098	-0.553158	0.033	0.101	1
SAMHD1	0.00985273	-0.734385	0.149	0.22	1
TPP1	0.010106	-0.541612	0.074	0.15	1
AES	0.0101833	-0.685596	0.314	0.365	1
PSMB8-AS1	0.0105915	-0.537328	0.058	0.131	1
CCND3	0.0108347	-0.700851	0.157	0.232	1
NDUFA4	0.0108978	-0.780805	0.612	0.596	1
FRMD4B	0.010969	-0.514889	0.058	0.133	1
PIK3R1	0.0110358	-0.865526	0.149	0.225	1
ANKRD28	0.0110986	-0.675132	0.041	0.11	1
ISG20	0.0115166	-0.943024	0.198	0.261	1
IFI30	0.0115413	-0.723566	0.041	0.11	1
CDC42EP3	0.0120075	-0.531554	0.066	0.14	1
SLC9A3R1	0.0120906	-0.5023	0.041	0.11	1
NPC2	0.0121299	-1.3305	0.438	0.422	1
REL	0.0130271	-0.704129	0.116	0.188	1
OCIAD2	0.0133084	-0.55357	0.066	0.138	1
FLI1	0.014307	-0.449302	0.05	0.118	1
RILPL2	0.0160664	-0.556994	0.074	0.143	1
BTN3A2	0.0160667	-0.669121	0.099	0.169	1
FTL	0.0162934	-1.15395	0.95	0.941	1
ATP5L	0.0163808	-0.433453	0.818	0.717	1
HERPUD1	0.0165986	-0.904894	0.463	0.461	1
SLC38A1	0.0180208	-0.708523	0.074	0.14	1
CTSH	0.0212994	-0.619342	0.116	0.184	1
ARL6IP5	0.0215717	-0.562275	0.405	0.431	1
ARL4A	0.0233007	-0.596172	0.099	0.167	1
GNPTAB	0.0235201	-0.537431	0.058	0.119	1
LRRFIP1	0.0241553	-0.608202	0.471	0.471	1
SNRPD2	0.0252004	-0.579979	0.504	0.478	1
RPL23	0.0254472	-0.312656	0.868	0.835	1
RPL36AL	0.0261842	-0.44469	0.711	0.634	1
CARD8	0.0267585	-0.473076	0.066	0.128	1
PLIN2	0.0268052	-0.734789	0.207	0.277	1
C19orf43	0.0275231	-0.522149	0.488	0.476	1
GNG2	0.0284662	-0.510603	0.091	0.157	1
UBL5	0.0286899	-0.440642	0.587	0.575	1
COX4I1	0.0294903	-0.345032	0.826	0.755	1
LGMN	0.0295313	-0.321066	0.231	0.142	1
RP11-371A22.1	0.0309364	-0.645348	0.397	0.407	1
SIGIRR	0.0309429	-0.524371	0.116	0.179	1
UQCRB	0.034357	-0.580621	0.802	0.686	1
TAP1	0.0347452	-0.471458	0.099	0.162	1
MOB2	0.035608	-0.367739	0.05	0.106	1
ELF1	0.0361232	-0.720672	0.298	0.33	1
CKS2	0.0377646	-0.621801	0.083	0.139	1
TNFRSF1B	0.0394506	-0.558415	0.19	0.251	1
CDK2AP2	0.0404691	-0.563761	0.149	0.206	1
TPST2	0.0422666	-0.519149	0.083	0.138	1
CHCHD7	0.0425162	-0.41778	0.066	0.122	1
ARF6	0.0439288	-0.691601	0.331	0.346	1
LPAR6	0.0441656	-0.611676	0.149	0.207	1
LITAF	0.0446093	-0.615523	0.388	0.416	1
PABPC1	0.0455441	-0.476751	0.686	0.605	1
FAM96A	0.0463525	-0.370095	0.058	0.112	1
CSK	0.0470138	-0.380365	0.05	0.101	1
CXCL2	0.0477129	-0.980487	0.149	0.217	1
APOBEC3C	0.0478531	-0.591853	0.116	0.172	1
CITED2	0.0479323	-0.609524	0.24	0.29	1
CNOT6L	0.048358	-0.682087	0.132	0.184	1
ATP6V1F	0.0487315	-0.582504	0.298	0.324	1
GPX1	0.0522455	-1.15452	0.446	0.425	1
CASP4	0.0607896	-0.529718	0.174	0.222	1
TNNT3	0.0616265	-0.354332	0.14	0.085	1
ARHGEF1	0.0622675	-0.507862	0.116	0.167	1
CYLD	0.0645206	-0.415883	0.066	0.115	1
ATP2B1	0.0659037	-0.591956	0.174	0.218	1
ATP5G2	0.0675778	-0.34624	0.752	0.661	1
ARHGDIB	0.0682357	-0.427246	0.752	0.653	1
OST4	0.072001	-0.342966	0.711	0.658	1
EIF3E	0.0754139	-0.418462	0.537	0.496	1
EEF1D	0.0769964	-0.276129	0.843	0.806	1
SEPT1	0.078453	-0.506634	0.091	0.137	1
KIAA1551	0.0787258	-0.558312	0.165	0.215	1
CKM	0.0793096	-0.610216	0.132	0.085	1
FNBP1	0.0805199	-0.573836	0.198	0.238	1
IDH2	0.082871	-0.589244	0.14	0.184	1
MCL1	0.0828776	-0.626293	0.421	0.409	1
GLIPR1	0.0830998	-0.545501	0.215	0.252	1
PTPN4	0.0866059	-0.392829	0.066	0.112	1
RBM3	0.0888408	-0.436844	0.38	0.396	1
PTPN18	0.0902166	-0.30519	0.058	0.102	1
BID	0.092228	-0.345674	0.058	0.1	1
PSMB10	0.0962749	-0.482909	0.174	0.217	1
DUSP23	0.0989336	-0.341149	0.083	0.129	1
FKBP11	0.0992019	-0.564021	0.107	0.148	1
CTSB	0.0996716	-1.37085	0.314	0.313	1
TXNIP	0.102502	-0.434281	0.876	0.775	1
YBX1	0.102776	-0.346959	0.843	0.759	1
DAZAP2	0.106996	-0.490626	0.364	0.366	1
TSTD1	0.108677	-0.408031	0.066	0.106	1
LYAR	0.114647	-0.572945	0.14	0.18	1
LY96	0.119553	-0.418226	0.107	0.151	1
COX5A	0.122587	-0.27716	0.446	0.319	1
PARP8	0.122678	-0.475407	0.074	0.112	1
PTPN2	0.124987	-0.358353	0.107	0.15	1
CD93	0.125116	-0.427216	0.091	0.133	1
CRIP1	0.126729	-0.57117	0.603	0.563	1
ACTR3	0.127148	-0.553232	0.38	0.368	1
RAP2B	0.129148	-0.498131	0.124	0.161	1
C9orf142	0.129463	-0.467486	0.174	0.21	1
PSMB8	0.133335	-0.57555	0.289	0.299	1
SEPT6	0.136444	-0.437253	0.132	0.171	1
ARHGAP18	0.139353	-0.480414	0.107	0.143	1
GLRX	0.139732	-0.404726	0.165	0.206	1
UBE2D3	0.141152	-0.318086	0.537	0.511	1
FMNL1	0.142456	-0.412056	0.091	0.128	1
FYN	0.144825	-0.265892	0.322	0.224	1
AHNAK	0.146285	-0.527366	0.463	0.432	1
LY6E	0.149439	-0.570261	0.446	0.419	1
NABP1	0.151356	-0.509213	0.124	0.159	1
UBAC2	0.155093	-0.368359	0.083	0.118	1
DCXR	0.160505	-0.366954	0.107	0.144	1
PSME1	0.163496	-0.418169	0.612	0.539	1
FTH1P10	0.165571	-0.832641	0.372	0.356	1
ITM2A	0.167335	-0.794311	0.306	0.314	1
FBL	0.173348	-0.366842	0.157	0.191	1
HSPA8	0.176718	-0.323858	0.719	0.69	1
GLIPR2	0.177592	-0.49617	0.165	0.19	1
PPP1CA	0.178996	-0.397494	0.314	0.334	1
ZFP36L1	0.180871	-0.33783	0.719	0.54	1
MAP3K8	0.182797	-0.314796	0.083	0.118	1
AGTRAP	0.184512	-0.35973	0.083	0.114	1
NMI	0.185075	-0.293521	0.074	0.108	1
DNAJB1	0.186531	-0.572475	0.603	0.592	1
DGKZ	0.18936	-0.271131	0.074	0.109	1
CCNH	0.189944	-0.553559	0.174	0.199	1
YPEL5	0.192451	-0.483082	0.198	0.226	1
CYB5B	0.19254	-0.382922	0.099	0.13	1
COMMD6	0.197047	-0.304969	0.669	0.607	1
RP11-425L10.1	0.197725	-0.495586	0.314	0.315	1
SPON2	0.199008	-0.803631	0.14	0.166	1
MTSS1	0.202497	-0.356635	0.074	0.104	1
EGFL7	0.207564	-0.399301	0.231	0.166	1
HSPH1	0.209363	-0.755916	0.24	0.253	1
SP110	0.210574	-0.415899	0.157	0.185	1
SDCBP	0.211582	-0.476682	0.512	0.456	1
PTGDS	0.213085	-0.530751	0.107	0.074	1
IVNS1ABP	0.215693	-0.373907	0.099	0.13	1
MAPK1	0.216875	-0.457585	0.116	0.143	1
CH17-189H20.1	0.217467	-0.497631	0.099	0.126	1
ATM	0.21768	-0.549591	0.165	0.187	1
SUN2	0.223602	-0.498505	0.149	0.173	1
CCDC69	0.225453	-0.361993	0.074	0.102	1
ANKRD44	0.225753	-0.338993	0.091	0.121	1
EIF4E2	0.225939	-0.345676	0.083	0.11	1
BLVRB	0.2385	-0.294509	0.289	0.21	1
PRMT2	0.241865	-0.448332	0.298	0.302	1
RNF149	0.241983	-0.485483	0.19	0.208	1
BAZ1A	0.243663	-0.269285	0.273	0.195	1
SCAMP2	0.244611	-0.388568	0.124	0.149	1
MGST2	0.244835	-0.408274	0.132	0.157	1
C5orf56	0.248354	-0.429982	0.116	0.141	1
SMCHD1	0.251586	-0.640174	0.223	0.229	1
OSTF1	0.253294	-0.479344	0.264	0.268	1
FAM107B	0.253702	-0.334569	0.116	0.144	1
JOSD1	0.254573	-0.325089	0.074	0.1	1
ECSCR	0.258754	-0.282324	0.149	0.106	1
SYNGR2	0.2622	-0.25056	0.124	0.155	1
HMGN1	0.265783	-0.40894	0.372	0.353	1
DNAJA1	0.268969	-0.40969	0.554	0.517	1
CLDN5	0.28231	-0.481724	0.132	0.096	1
SNHG5	0.285397	-0.46115	0.455	0.414	1
UBALD2	0.289744	-0.32521	0.107	0.132	1
PDCD4	0.291326	-0.386147	0.19	0.21	1
ZFAND5	0.29613	-0.365437	0.372	0.269	1
SERPINB9	0.297924	-0.471362	0.149	0.17	1
GLTSCR2	0.299046	-0.39321	0.636	0.515	1
STX7	0.303407	-0.352522	0.116	0.138	1
RHOG	0.305053	-0.413313	0.207	0.218	1
IER5	0.306081	-0.269486	0.107	0.135	1
GAS5	0.306504	-0.408262	0.471	0.432	1
CHST12	0.310309	-0.56557	0.207	0.213	1
DIAPH1	0.310852	-0.408949	0.116	0.136	1
ARRDC3	0.31655	-0.527279	0.149	0.166	1
UHMK1	0.317829	-0.360189	0.099	0.12	1
RNF213	0.324277	-0.524435	0.331	0.323	1
GSDMD	0.328383	-0.326963	0.107	0.129	1
TOB1	0.328771	-0.614664	0.207	0.218	1
RPF1	0.329011	-0.300593	0.083	0.104	1
TGIF1	0.331022	-0.27606	0.182	0.134	1
SLFN5	0.333613	-0.576008	0.174	0.183	1
TRAPPC1	0.333958	-0.353594	0.322	0.316	1
HINT1	0.339341	-0.308736	0.678	0.568	1
OFD1	0.340252	-0.36208	0.107	0.128	1
CDC42SE1	0.347694	-0.477816	0.19	0.203	1
ETS1	0.351694	-0.593439	0.24	0.237	1
CD99	0.357674	-0.286049	0.793	0.634	1
SH3BP5	0.361649	-0.465594	0.174	0.182	1
HERPUD2	0.364031	-0.262874	0.083	0.104	1
VMA21	0.364411	-0.272653	0.091	0.111	1
EIF3H	0.369548	-0.29906	0.43	0.408	1
AP2S1	0.373029	-0.269674	0.43	0.316	1
COX7C	0.37726	-0.293513	0.868	0.745	1
SCP2	0.390482	-0.368643	0.314	0.308	1
SVIP	0.399321	-0.303075	0.116	0.135	1
C9orf16	0.399767	-0.325106	0.306	0.308	1
TNFSF10	0.400537	-0.285364	0.215	0.168	1
TMEM219	0.405169	-0.279626	0.223	0.239	1
SAMD9	0.407496	-0.296011	0.099	0.118	1
DUSP6	0.407873	-0.580235	0.165	0.172	1
AMD1	0.41192	-0.306721	0.273	0.211	1
MAFB	0.414808	-0.818403	0.198	0.207	1
BST2	0.417955	-0.410061	0.364	0.371	1
SNX6	0.423027	-0.266962	0.347	0.262	1
C4orf48	0.433518	-0.329664	0.14	0.155	1
NFKBIZ	0.433564	-0.557253	0.207	0.213	1
HNRNPF	0.434214	-0.426189	0.38	0.341	1
FABP3	0.434743	-0.605286	0.107	0.084	1
PPDPF	0.443741	-0.422892	0.653	0.521	1
POLR3GL	0.44522	-0.399907	0.174	0.18	1
KCTD12	0.445898	-0.416217	0.174	0.188	1
MOB1A	0.447094	-0.385771	0.24	0.238	1
CLK1	0.459292	-0.419571	0.347	0.321	1
XAF1	0.459478	-0.303417	0.215	0.171	1
CUTA	0.463325	-0.343962	0.331	0.317	1
VSIR	0.463611	-0.282306	0.24	0.244	1
EIF3F	0.465184	-0.308169	0.512	0.452	1
HPCAL1	0.465985	-0.282984	0.107	0.121	1
SAMD9L	0.471853	-0.261462	0.124	0.095	1
RNF167	0.475967	-0.282987	0.19	0.147	1
CMC1	0.476336	-0.715119	0.298	0.227	1
SGK1	0.4792	-0.587105	0.165	0.174	1
EPSTI1	0.487162	-0.337428	0.174	0.182	1
RORA	0.49178	-0.346404	0.24	0.188	1
PRR13	0.497881	-0.415522	0.331	0.303	1
PRCP	0.498256	-0.25643	0.165	0.131	1
PIM1	0.498892	-0.371279	0.132	0.143	1
TNFRSF14	0.503534	-0.296833	0.116	0.127	1
RP11-466H18.1	0.505292	-0.333574	0.165	0.174	1
SMG1	0.511089	-0.304958	0.107	0.119	1
ANP32A	0.51243	-0.299238	0.306	0.235	1
SNAP23	0.512762	-0.256588	0.14	0.153	1
C17orf62	0.522808	-0.26349	0.099	0.111	1
[truncated: 134 more rows]

## Sheet: Table S2
Table S2: Genes enriched in ACE2-ADAM17.
genes	variable
ACE2	dcm
ADAM17	dcm
MFGE8	dcm
SPARCL1	dcm
NDUFA4L2	dcm
TIMP3	dcm
LHFP	dcm
IGFBP7	dcm
CALD1	dcm
ADIRF	dcm
ACE2	healthy
ADAM17	healthy
MFGE8	healthy
SPARCL1	healthy
NDUFA4L2	healthy
TIMP3	healthy
LHFP	healthy
IGFBP7	healthy
CALD1	healthy
ADIRF	healthy
ACE2	icm
ADAM17	icm
MFGE8	icm
SPARCL1	icm
NDUFA4L2	icm
TIMP3	icm
LHFP	icm
IGFBP7	icm
CALD1	icm
ADIRF	icm
CRYAB	dcm
CLIC4	dcm
TPM1	dcm
CAV2	dcm
COL1A1	dcm
PLAGL1	dcm
BSDC1	dcm
SUCLG1	dcm
FOXS1	dcm
DACH1	dcm
MT_ATP6	icm
MLH3	icm
TAGLN	icm
MT_ND2	icm
LGALS1	icm
DST	icm
RHOQ	icm
KANK2	icm
SERPINI1	icm
TRIB2	icm
MGP	healthy
MALAT1	healthy
CDH19	healthy
H3F3B	healthy
CCDC80	healthy
EID1	healthy
RIF1	healthy
MGST1	healthy
C7	healthy
ARID5B	healthy

## Sheet: Table S3
Table S3: Genes enriched in ACE2-CTSL.
genes	variable
CTSL	dcm
ACE2	dcm
NDUFA4L2	dcm
MFGE8	dcm
IGFBP7	dcm
SPARCL1	dcm
LHFP	dcm
SPARC	dcm
CPE	dcm
MAP1B	dcm
CTSL	healthy
ACE2	healthy
NDUFA4L2	healthy
MFGE8	healthy
IGFBP7	healthy
SPARCL1	healthy
LHFP	healthy
SPARC	healthy
CPE	healthy
MAP1B	healthy
CTSL	icm
ACE2	icm
NDUFA4L2	icm
MFGE8	icm
IGFBP7	icm
SPARCL1	icm
LHFP	icm
SPARC	icm
CPE	icm
MAP1B	icm
EDNRA	dcm
HMGB1	dcm
NRP1	dcm
USMG5	dcm
GAPDH	dcm
MORF4L1	dcm
SELENOP	dcm
PDLIM1	dcm
RAD23A	dcm
SSPN	dcm
MYH11	icm
MT_RNR2	icm
CREBZF	icm
AQP1	icm
EMP1	icm
MT_CO1	icm
CCDC3	icm
CHMP4B	icm
MT_ND1	icm
PHACTR2	icm
CFD	healthy
FGF7	healthy
MGST1	healthy
CDH19	healthy
C3	healthy
FBLN2	healthy
GFPT2	healthy
DPT	healthy
PLA2G2A	healthy
TNXB	healthy

## Sheet: Table S4
Table S4: Genes associated with ACE2-CTSL in different cell types.
name	es	pvalue	celltype
RPS12	0.394208	1.3291e-05	PC0
LMNA	0.393756	4.98696e-06	PC0
CYGB	0.392942	2.20301e-05	PC0
ITM2C	0.369349	3.84687e-05	PC0
THBS4	0.369116	0.000165011	PC0
BTF3	0.368373	7.08309e-06	PC0
SPARC	0.347827	6.87456e-07	PC0
RPL27	0.347086	4.52547e-05	PC0
COX8A	0.345918	4.03165e-05	PC0
PPIA	0.345569	4.37955e-05	PC0
RPSA	0.343684	4.08681e-05	PC0
MAGED2	0.342582	2.37308e-05	PC0
ACE2	0	1	PC0
CTSL	0	1	PC0
CD36	1.63431	2.86151e-08	PC1
AGT	1.46304	1.41232e-05	PC1
CYGB	1.24009	1.43833e-05	PC1
HIGD1B	1.1403	0.00160084	PC1
DCN	0.97007	0.00363077	PC1
SPARC	0.9615	0.0022846	PC1
RGS5	0.887283	0.00539751	PC1
FABP4	0.846707	0.0199127	PC1
ASPN	0.845891	0.00991063	PC1
TMBIM6	0.81575	0.00173833	PC1
PSMA7	0.81463	0.0106672	PC1
RP11_371A22.1	0.801087	0.0014955	PC1
ACE2	0	1	PC1
CTSL	0	1	PC1
MALAT1	2.99069	0.0015765	PC2
AGT	2.3541	9.39734e-08	PC2
RGS5	1.82665	0.000399695	PC2
CPE	1.76113	0.000240064	PC2
CARMN	1.67819	5.41996e-05	PC2
HLA_C	1.67564	8.65932e-05	PC2
MAP1B	1.66808	0.000610984	PC2
IFI16	1.61917	1.60757e-07	PC2
GAS6	1.60972	1.05053e-05	PC2
TXNIP	1.57315	0.000862161	PC2
CD9	1.52184	0.000276623	PC2
EPS8	1.47318	0.000440625	PC2
ACE2	0	1	PC2
CTSL	0	1	PC2
NR2F2	1.35763	0.00239842	PC3
PRKAR1A	1.28674	2.27966e-06	PC3
ITGB1	1.23925	0.0179646	PC3
EIF3K	1.22603	0.000465784	PC3
PRDX1	1.21352	3.02252e-05	PC3
COL3A1	1.1717	0.00272325	PC3
XRCC5	1.07697	0.000306213	PC3
CYB5R3	1.03154	0.0168993	PC3
TMBIM6	1.02646	0.00235487	PC3
LRPAP1	0.993469	0.00714491	PC3
CFL1	0.991633	0.00178165	PC3
COLEC11	0.981542	0.00494058	PC3
ACE2	0	1	PC3
CTSL	0	1	PC3

## Sheet: Table S5
Table S5: KEGG enrichment results for ACE2-ADAM17.
ID	Description	GeneRatio	BgRatio	pvalue	p.adjust	qvalue	geneID	Count
hsa04512	ECM-receptor interaction	11/112	88/8192	2.51751e-08	4.98467e-06	4.26651e-06	7060/948/1292/3688/1291/3679/1293/2335/1284/1282/3910	11
hsa04510	Focal adhesion	14/112	201/8192	5.28584e-07	5.23298e-05	4.47906e-05	5159/7060/10398/1292/3688/1291/3679/1293/2335/1284/1282/3725/3910/4659	14
hsa05208	Chemical carcinogenesis - reactive oxygen species	12/112	223/8192	4.92989e-05	0.00325373	0.00278496	56901/84701/2052/4259/293/1329/7417/4714/4713/3725/292/4719	12
hsa05415	Diabetic cardiomyopathy	11/112	203/8192	9.71062e-05	0.00480676	0.00411424	56901/183/84701/948/293/1329/7417/4714/4713/292/4719	11
hsa04022	cGMP-PKG signaling pathway	9/112	167/8192	0.000446599	0.0136776	0.011707	10398/3764/1910/293/7417/4208/2977/292/4659	9
hsa04270	Vascular smooth muscle contraction	8/112	134/8192	0.000474323	0.0136776	0.011707	800/183/59/94274/10398/5322/2977/4659	8
hsa04974	Protein digestion and absorption	7/112	103/8192	0.000497877	0.0136776	0.011707	59272/1292/1291/1293/1284/1282/80781	7
hsa05165	Human papillomavirus infection	13/112	331/8192	0.000553758	0.0136776	0.011707	5159/7060/4854/1292/3688/1291/3679/1293/2335/1284/57801/1282/3910	13
hsa04979	Cholesterol metabolism	5/112	51/8192	0.000621709	0.0136776	0.011707	948/4035/4023/7417/4043	5
hsa04151	PI3K-Akt signaling pathway	13/112	354/8192	0.00103552	0.0198869	0.0170218	5159/7060/1292/3688/1291/3679/1293/2335/1284/1282/4803/7184/3910	13
hsa04610	Complement and coagulation cascades	6/112	86/8192	0.00110483	0.0198869	0.0170218	7035/710/966/715/10544/2	6
hsa05010	Alzheimer disease	13/112	384/8192	0.00215287	0.0355223	0.0304046	56901/84701/293/1329/4035/4023/57142/7417/351/4714/4713/292/4719	13
hsa04933	AGE-RAGE signaling pathway in diabetic complications	6/112	100/8192	0.00240105	0.0365698	0.0313011	183/2335/1284/1282/6347/3725	6
hsa05146	Amoebiasis	6/112	102/8192	0.00265325	0.0375245	0.0321183	2335/3315/1284/1282/5052/3910	6
hsa05012	Parkinson disease	10/112	266/8192	0.00337981	0.0446135	0.0381859	56901/84701/293/1329/11315/7417/4714/4713/292/4719	10

## Sheet: Table S6
Table S6: KEGG enrichment results for ACE2-CTSL.
ID	Description	GeneRatio	BgRatio	pvalue	p.adjust	qvalue	geneID	Count
hsa04270	Vascular smooth muscle contraction	10/81	134/8192	6.85945e-07	0.000127586	0.000115528	800/183/10398/94274/5322/59/1909/4638/5332/552	10
hsa04512	ECM-receptor interaction	7/81	88/8192	2.36911e-05	0.0016158	0.00146309	3688/1291/1292/7060/948/3679/2335	7
hsa04510	Focal adhesion	10/81	201/8192	2.60613e-05	0.0016158	0.00146309	3688/10398/1291/1292/5159/7060/857/3679/2335/4638	10
hsa04974	Protein digestion and absorption	6/81	103/8192	0.000516785	0.0240305	0.0217594	59272/1291/1292/50509/477/80781	6
hsa04022	cGMP-PKG signaling pathway	7/81	167/8192	0.00126407	0.0443333	0.0401433	10398/1910/3764/1909/477/4638/5332	7
hsa04614	Renin-angiotensin system	3/81	23/8192	0.00143011	0.0443333	0.0401433	59272/183/2028	3
hsa04810	Regulation of actin cytoskeleton	8/81	229/8192	0.00183228	0.0486863	0.0440849	3688/10398/2934/5159/3679/2335/4638/10152	8

## Sheet: Table S7
Table S7: Differential Gene Expression in Zhou Cells Relative to Other Cells
gene	p_val	avg_log2FC	pct.1	pct.2	p_val_adj
A2M	0	0.634032	0.57	0.244	0
ABCC9	0	2.63967	0.444	0.023	0
ABI2	0	0.876124	0.304	0.102	0
ABRACL	0	-1.20116	0.029	0.294	0
ABTB1	0	0.555671	0.22	0.083	0
ACTA1	0	-0.42711	0.369	0.148	0
ACTA2	0	4.87023	0.904	0.076	0
ACTC1	0	-0.566085	0.318	0.135	0
ACTN1	0	1.0842	0.364	0.109	0
ADAMTS1	0	1.93736	0.512	0.109	0
ADAMTS4	0	2.18928	0.387	0.035	0
ADAP2	0	0.554225	0.227	0.081	0
ADCY3	0	0.581536	0.143	0.02	0
ADCY6	0	0.554332	0.116	0.009	0
ADGRA2	0	0.391302	0.104	0.023	0
ADI1	0	0.692119	0.366	0.174	0
ADIRF	0	3.30485	0.929	0.199	0
AEBP1	0	0.60289	0.21	0.053	0
AGT	0	4.01953	0.799	0.034	0
AIF1	0	-2.63042	0.002	0.253	0
AIG1	0	0.585732	0.195	0.061	0
AIM1	0	-0.980677	0.001	0.147	0
AKAP1	0	0.583005	0.164	0.031	0
AKAP12	0	0.523321	0.267	0.108	0
ALDOA	0	0.964573	0.835	0.586	0
ALOX5AP	0	-1.71988	0.001	0.29	0
ANGPT2	0	0.493212	0.159	0.042	0
ANGPTL1	0	0.713295	0.173	0.028	0
ANO1	0	1.11608	0.271	0.009	0
ANXA1	0	-1.70617	0.256	0.653	0
ANXA2	0	-0.92036	0.435	0.591	0
ANXA6	0	0.5926	0.403	0.213	0
AOC3	0	1.05908	0.255	0.005	0
AP2M1	0	0.718586	0.512	0.316	0
APBB1IP	0	-0.900435	0.001	0.169	0
APBB2	0	0.546694	0.141	0.026	0
APOLD1	0	0.81567	0.299	0.102	0
ARF6	0	-0.935369	0.16	0.366	0
ARHGAP29	0	0.949949	0.495	0.163	0
ARHGAP30	0	-0.91459	0	0.162	0
ARHGAP6	0	0.719694	0.186	0.046	0
ARHGEF17	0	0.915254	0.214	0.012	0
ARHGEF7	0	0.593926	0.19	0.047	0
ARID5B	0	1.0389	0.551	0.25	0
ARL3	0	0.675231	0.275	0.106	0
ARL4C	0	-1.54394	0.004	0.261	0
ARPC1A	0	1.11867	0.423	0.137	0
ARPC1B	0	-1.48058	0.181	0.552	0
ARPC2	0	-0.623564	0.614	0.75	0
ARPC3	0	-0.942913	0.407	0.625	0
ARRB2	0	-0.872232	0.021	0.196	0
ASAH1	0	1.6502	0.657	0.241	0
ASPN	0	1.89355	0.45	0.058	0
ATF3	0	1.12903	0.391	0.225	0
ATP1A2	0	1.58659	0.352	0.005	0
ATP1B2	0	0.930214	0.209	0.006	0
ATP5A1	0	0.64521	0.545	0.339	0
ATP5B	0	1.21236	0.747	0.407	0
ATP5D	0	0.735675	0.645	0.436	0
ATP5E	0	-0.780982	0.735	0.855	0
ATP5G3	0	0.707519	0.651	0.408	0
ATP5O	0	0.609296	0.624	0.421	0
AVPR1A	0	0.972149	0.144	0.003	0
AXL	0	1.38803	0.394	0.066	0
B2M	0	-2.13887	0.985	0.985	0
BBX	0	0.620025	0.384	0.208	0
BCAM	0	1.23766	0.515	0.128	0
BCAP29	0	0.6024	0.335	0.168	0
BCAR3	0	0.452738	0.106	0.018	0
BCL6	0	0.792685	0.247	0.094	0
BEX3	0	1.12919	0.473	0.147	0
BGN	0	1.98754	0.641	0.083	0
BIN2	0	-1.39749	0.001	0.236	0
BIRC3	0	-1.62302	0.01	0.239	0
BMP5	0	1.12452	0.223	0.006	0
BSG	0	0.691835	0.558	0.351	0
C10orf10	0	0.813308	0.211	0.073	0
C10orf128	0	0.629693	0.176	0.059	0
C11orf96	0	2.07371	0.579	0.105	0
C12orf57	0	0.89199	0.596	0.312	0
C1QA	0	-2.98398	0.002	0.208	0
C1QB	0	-2.48862	0.001	0.181	0
C1QC	0	-2.18994	0.001	0.174	0
C1QTNF1	0	1.43651	0.382	0.041	0
C1orf162	0	-1.12375	0.011	0.193	0
C20orf27	0	1.05358	0.285	0.073	0
C2orf40	0	0.990596	0.213	0.025	0
C9orf3	0	0.585134	0.232	0.077	0
CALD1	0	3.3029	0.962	0.207	0
CALM2	0	0.990036	0.937	0.776	0
CAMK1	0	0.511771	0.175	0.062	0
CAMK2N1	0	1.53077	0.412	0.06	0
CARD16	0	-1.13777	0.023	0.265	0
CARMN	0	3.00782	0.675	0.013	0
CASP1	0	-0.76037	0.01	0.164	0
CASP4	0	-0.889149	0.037	0.241	0
CASQ2	0	1.56321	0.302	0.006	0
CAV1	0	0.814358	0.809	0.232	0
CAV2	0	0.781715	0.482	0.167	0
CBFA2T3	0	0.575029	0.141	0.021	0
CBX6	0	0.706011	0.306	0.131	0
CCDC3	0	1.22019	0.26	0.012	0
CCDC92	0	0.573875	0.156	0.041	0
CCL3	0	-3.41349	0.005	0.297	0
CCL4	0	-5.02714	0.006	0.51	0
CCL4L2	0	-3.2374	0.002	0.242	0
CCL5	0	-3.93218	0.009	0.416	0
CCND1	0	1.05861	0.352	0.105	0
CD14	0	-1.56904	0.014	0.18	0
CD151	0	1.56653	0.647	0.212	0
CD2	0	-1.83725	0	0.264	0
CD36	0	2.28241	0.603	0.147	0
CD37	0	-1.73155	0.009	0.352	0
CD3D	0	-2.09266	0.001	0.286	0
CD44	0	-0.912178	0.181	0.377	0
CD48	0	-1.43329	0	0.261	0
CD52	0	-3.20353	0.004	0.433	0
CD53	0	-1.75878	0.001	0.341	0
CD55	0	-1.07048	0.048	0.26	0
CD59	0	0.859633	0.691	0.3	0
CD63	0	0.97515	0.921	0.63	0
CD69	0	-2.94891	0.002	0.35	0
CD7	0	-1.3926	0.001	0.19	0
CD74	0	-4.56948	0.086	0.736	0
CD83	0	-1.28357	0.007	0.165	0
CD9	0	1.4335	0.815	0.3	0
CDC42EP4	0	0.750219	0.222	0.06	0
CDC42SE2	0	-0.98864	0.048	0.229	0
CDH11	0	0.523152	0.124	0.021	0
CEBPD	0	1.02995	0.666	0.414	0
CELF2	0	-1.11337	0.089	0.327	0
CFL2	0	0.48793	0.243	0.081	0
CHCHD10	0	1.22786	0.632	0.213	0
CHD9	0	0.786246	0.424	0.213	0
CIRBP	0	0.683304	0.715	0.529	0
CKB	0	1.0729	0.255	0.051	0
CLEC11A	0	0.686717	0.193	0.051	0
CLEC14A	0	-1.31917	0.017	0.18	0
CLEC2B	0	-1.43655	0.019	0.321	0
CLEC2D	0	-1.27891	0.013	0.216	0
CLMN	0	1.21951	0.32	0.025	0
CNN1	0	1.31752	0.227	0.009	0
CNN3	0	1.73047	0.737	0.194	0
COL18A1	0	1.10867	0.322	0.061	0
COL1A2	0	0.768006	0.489	0.1	0
COL3A1	0	0.711963	0.37	0.074	0
COL4A1	0	0.689106	0.292	0.11	0
COL4A2	0	0.901162	0.323	0.093	0
COL6A1	0	0.966475	0.437	0.107	0
COL6A2	0	1.0151	0.526	0.134	0
COLEC11	0	0.816784	0.163	0.027	0
CORO1A	0	-2.35892	0.002	0.423	0
COTL1	0	-1.68697	0.014	0.308	0
COX4I2	0	3.03704	0.752	0.04	0
COX5B	0	1.15362	0.832	0.538	0
COX6A1	0	1.00311	0.768	0.498	0
COX6C	0	0.66886	0.752	0.574	0
COX7A1	0	1.1538	0.722	0.196	0
COX7A2	0	0.927842	0.785	0.564	0
COX7B	0	0.79179	0.678	0.427	0
COX8A	0	0.583702	0.648	0.474	0
CPE	0	3.59823	0.863	0.041	0
CPM	0	0.819206	0.236	0.096	0
CREM	0	-1.18098	0.108	0.302	0
CRIP2	0	1.25652	0.727	0.254	0
CRTC3	0	0.665898	0.22	0.064	0
CRYAB	0	0.39087	0.547	0.159	0
CSNK1E	0	0.568334	0.184	0.062	0
CSPG4	0	0.525087	0.106	0.003	0
CSRP1	0	1.09374	0.302	0.099	0
CSRP2	0	1.5515	0.397	0.043	0
CST7	0	-2.32415	0.002	0.314	0
CTSC	0	-0.976487	0.123	0.342	0
CTSF	0	0.630704	0.21	0.074	0
CTSH	0	-0.967275	0.012	0.202	0
CTSS	0	-1.94975	0.006	0.32	0
CTSW	0	-2.09156	0.002	0.283	0
CXCL12	0	0.384478	0.349	0.168	0
CXCL2	0	-2.16825	0.056	0.234	0
CXCL8	0	-2.36797	0.008	0.162	0
CXCR4	0	-3.17937	0.095	0.494	0
CYB5R3	0	1.10549	0.512	0.197	0
CYBA	0	-1.64169	0.367	0.718	0
CYC1	0	0.967541	0.5	0.221	0
CYGB	0	2.47653	0.501	0.066	0
CYSTM1	0	1.11092	0.463	0.157	0
CYTH3	0	0.496913	0.128	0.031	0
CYTIP	0	-1.79697	0.001	0.323	0
DAAM2	0	1.15819	0.246	0.009	0
DAB2	0	-1.16502	0.058	0.24	0
DCN	0	-1.27731	0.63	0.164	0
DDIT4	0	-1.44447	0.308	0.61	0
DDR2	0	0.584412	0.176	0.05	0
DGKH	0	0.388791	0.142	0.045	0
DKK3	0	1.55461	0.45	0.069	0
DLC1	0	1.93381	0.558	0.08	0
DMD	0	0.944235	0.223	0.02	0
DMPK	0	0.705213	0.177	0.018	0
DNAJB1	0	-0.907199	0.412	0.611	0
DOK2	0	-1.02853	0.001	0.19	0
DSTN	0	2.236	0.821	0.416	0
DTX3	0	1.07655	0.252	0.024	0
DUSP1	0	-1.33737	0.398	0.675	0
DUSP2	0	-2.76502	0.009	0.373	0
DUSP6	0	-0.951473	0.018	0.188	0
EBF2	0	1.11357	0.279	0.031	0
ECM2	0	1.07883	0.263	0.029	0
EDNRA	0	1.27368	0.31	0.005	0
EDNRB	0	1.00477	0.334	0.084	0
EEF1A1	0	-0.515823	0.944	0.974	0
EEF1B2	0	-0.756725	0.437	0.627	0
EFHD1	0	1.83575	0.483	0.026	0
EFHD2	0	-1.02568	0.025	0.225	0
EGFLAM	0	1.44387	0.322	0.006	0
EGR1	0	1.24116	0.49	0.264	0
EHD2	0	1.48773	0.481	0.083	0
EID1	0	1.00982	0.766	0.454	0
EIF1	0	-0.448821	0.918	0.957	0
ELF1	0	-1.17505	0.094	0.356	0
EMB	0	-1.07931	0.001	0.197	0
EMILIN1	0	0.92135	0.233	0.036	0
EMP2	0	0.518568	0.359	0.18	0
EMP3	0	-1.3232	0.279	0.597	0
ENPEP	0	1.04062	0.229	0.005	0
ENPP1	0	0.828856	0.144	0.006	0
EPAS1	0	0.847346	0.511	0.188	0
EPB41L1	0	0.831849	0.19	0.014	0
EPHX1	0	1.55167	0.518	0.148	0
EPN2	0	0.877065	0.285	0.071	0
EPS8	0	2.21486	0.654	0.108	0
ESAM	0	0.72305	0.477	0.149	0
ESD	0	0.797565	0.456	0.234	0
EVI2A	0	-0.937475	0.001	0.174	0
EVI2B	0	-1.15254	0.001	0.218	0
EVL	0	-1.32489	0.058	0.297	0
FABP4	0	1.57598	0.842	0.168	0
FAM122A	0	0.525252	0.179	0.055	0
FAM127A	0	0.773039	0.348	0.139	0
FAM127B	0	0.705682	0.239	0.072	0
FAM162A	0	0.859259	0.357	0.142	0
FAM162B	0	1.68915	0.387	0.01	0
FAM213A	0	1.59892	0.409	0.064	0
FAM49B	0	-1.25241	0.016	0.272	0
FAM65C	0	0.949928	0.189	0.011	0
FARP1	0	0.437421	0.142	0.044	0
FCER1G	0	-2.54764	0.007	0.292	0
FCGR3A	0	-1.86404	0.001	0.263	0
FERMT2	0	0.987173	0.397	0.122	0
FGF1	0	1.11458	0.234	0.006	0
FGFBP2	0	-1.8227	0.003	0.205	0
FGL2	0	-1.17472	0.005	0.203	0
FHL1	0	0.991956	0.429	0.147	0
FHL2	0	0.415721	0.237	0.067	0
FILIP1	0	1.45844	0.433	0.079	0
FILIP1L	0	1.72032	0.585	0.184	0
FLNA	0	0.952888	0.443	0.207	0
FMC1	0	0.563939	0.214	0.077	0
FN1	0	0.648165	0.336	0.14	0
FNBP1L	0	0.660711	0.179	0.047	0
FOXS1	0	0.92138	0.192	0.009	0
FRMD3	0	1.28782	0.314	0.031	0
FRZB	0	1.48854	0.389	0.033	0
FTL	0	-2.06644	0.903	0.945	0
FXYD5	0	-1.39464	0.128	0.486	0
FXYD6	0	1.77117	0.582	0.146	0
FYB	0	-1.57288	0	0.299	0
GAMT	0	0.606328	0.188	0.047	0
GAPDH	0	0.556401	0.933	0.831	0
GAS6	0	1.46134	0.498	0.164	0
GEM	0	0.93256	0.215	0.042	0
GGT5	0	1.41597	0.291	0.045	0
GIMAP1	0	-0.806811	0.006	0.153	0
GIMAP4	0	-1.56022	0.014	0.328	0
GIMAP7	0	-1.89525	0.014	0.361	0
GJA4	0	2.22835	0.538	0.032	0
GJC1	0	1.43681	0.337	0.009	0
GLIPR1	0	-1.07903	0.054	0.273	0
GMFG	0	-1.98318	0.006	0.436	0
GNLY	0	-3.45137	0.004	0.247	0
GPR183	0	-1.8787	0.002	0.233	0
GPR65	0	-1.07324	0.004	0.179	0
GPRC5C	0	1.05343	0.251	0.018	0
GPSM3	0	-1.34454	0.013	0.284	0
GRK5	0	0.814289	0.261	0.072	0
GSN	0	-0.385879	0.857	0.384	0
GSTM3	0	0.685107	0.24	0.085	0
GSTP1	0	0.647872	0.742	0.547	0
GUCY1A2	0	1.16748	0.258	0.015	0
GUCY1A3	0	2.18241	0.592	0.048	0
GUCY1B3	0	1.54921	0.398	0.031	0
GZMA	0	-2.66447	0.002	0.344	0
GZMB	0	-2.75946	0.003	0.265	0
GZMH	0	-2.47806	0.002	0.286	0
GZMK	0	-1.78492	0	0.144	0
GZMM	0	-1.29105	0.001	0.2	0
H1F0	0	0.838522	0.272	0.099	0
HCFC1R1	0	1.31535	0.417	0.111	0
HCLS1	0	-1.1522	0.005	0.242	0
HCST	0	-2.56185	0.001	0.462	0
HERPUD1	0	-1.07368	0.294	0.479	0
HES1	0	1.38861	0.574	0.21	0
HEYL	0	0.775247	0.183	0.023	0
HGF	0	0.50939	0.119	0.032	0
HIGD1B	0	3.44221	0.712	0.021	0
HLA-A	0	-1.82952	0.668	0.904	0
HLA-B	0	-1.89901	0.678	0.913	0
HLA-C	0	-1.01444	0.834	0.905	0
HLA-DMA	0	-1.76591	0.011	0.303	0
HLA-DMB	0	-0.838345	0.002	0.147	0
HLA-DPA1	0	-3.1478	0.04	0.536	0
HLA-DPB1	0	-2.87	0.128	0.571	0
HLA-DQA1	0	-1.95188	0.003	0.27	0
HLA-DQB1	0	-2.04023	0.006	0.317	0
HLA-DRA	0	-4.24915	0.039	0.57	0
HLA-DRB1	0	-3.62492	0.03	0.582	0
HLA-E	0	-1.57123	0.525	0.854	0
HLA-F	0	-0.972212	0.13	0.323	0
HRC	0	1.17614	0.266	0.009	0
HSPB1	0	1.31303	0.867	0.515	0
HSPB6	0	0.786096	0.237	0.048	0
HSPB8	0	0.504105	0.149	0.033	0
HYI	0	0.487864	0.141	0.044	0
ICAM3	0	-0.878452	0.016	0.169	0
ID2	0	-2.28338	0.164	0.614	0
ID3	0	0.753536	0.59	0.239	0
IER3	0	-1.62031	0.064	0.264	0
IFITM3	0	0.872562	0.937	0.526	0
IGFBP5	0	3.02937	0.751	0.086	0
IGFBP7	0	3.273	0.996	0.321	0
IGKC	0	-1.59123	0.004	0.179	0
IKZF1	0	-1.0094	0	0.172	0
IL10RA	0	-0.942583	0.003	0.175	0
IL2RG	0	-1.66893	0.001	0.278	0
IL32	0	-2.9343	0.124	0.605	0
IL7R	0	-1.58873	0.001	0.151	0
ILK	0	1.11105	0.488	0.19	0
IMPA2	0	0.816976	0.166	0.022	0
INAFM1	0	1.20702	0.303	0.038	0
IQGAP2	0	-0.890794	0.002	0.172	0
ISG20	0	-1.51872	0.016	0.287	0
ISYNA1	0	2.54457	0.657	0.043	0
ITGA1	0	0.636926	0.291	0.099	0
ITGA7	0	1.72306	0.428	0.008	0
ITGA8	0	0.645649	0.137	0.009	0
ITGB1	0	1.83249	0.851	0.44	0
ITGB2	0	-2.04361	0.001	0.395	0
ITIH5	0	1.38203	0.369	0.049	0
ITM2A	0	-1.84454	0.03	0.344	0
ITM2B	0	0.365322	0.924	0.796	0
ITM2C	0	1.49624	0.486	0.1	0
JADE1	0	0.866655	0.279	0.079	0
JAG1	0	0.888791	0.27	0.055	0
JUN	0	1.29401	0.811	0.656	0
KANK2	0	1.06473	0.305	0.06	0
KCNA5	0	0.641283	0.142	0.01	0
KCNAB1	0	0.96803	0.228	0.007	0
KCNJ8	0	2.31515	0.394	0.014	0
KCNMB1	0	0.97393	0.223	0.023	0
KLF2	0	-1.406	0.143	0.416	0
KLF4	0	-1.30272	0.065	0.259	0
KLF6	0	-1.03889	0.445	0.618	0
KLRB1	0	-1.8563	0.001	0.18	0
KLRD1	0	-2.35776	0.002	0.244	0
KTN1	0	0.690999	0.573	0.37	0
LAMA4	0	0.603448	0.196	0.073	0
LAMB2	0	0.818831	0.247	0.06	0
LAPTM4A	0	0.925152	0.769	0.427	0
LAPTM5	0	-1.99702	0.002	0.403	0
LBH	0	1.29363	0.471	0.192	0
LCP1	0	-1.71692	0.001	0.333	0
LDB3	0	0.361911	0.124	0.027	0
LDHB	0	0.448764	0.624	0.406	0
LEPROT	0	0.790218	0.501	0.261	0
LGALS1	0	1.10182	0.973	0.7	0
LGALS3BP	0	0.659249	0.302	0.121	0
LGALSL	0	0.521693	0.129	0.014	0
LGI4	0	1.0227	0.213	0.005	0
LHFP	0	2.79661	0.838	0.137	0
LIMD2	0	-1.1059	0.027	0.221	0
LITAF	0	-1.06863	0.225	0.437	0
LMNA	0	0.660649	0.645	0.35	0
LMOD1	0	1.50996	0.349	0.005	0
LPAR6	0	-0.945762	0.043	0.225	0
LPL	0	0.87866	0.219	0.057	0
LPP	0	1.22682	0.462	0.16	0
LRRC32	0	0.450896	0.163	0.047	0
LSP1	0	-1.80231	0.016	0.387	0
LST1	0	-1.57831	0.001	0.202	0
LY6E	0	-1.18121	0.185	0.444	0
LYZ	0	-2.66136	0.005	0.222	0
MAGED2	0	1.25113	0.492	0.153	0
MAGEF1	0	0.519099	0.158	0.041	0
MALAT1	0	0.413768	0.989	0.977	0
MAP1B	0	2.67445	0.758	0.084	0
MAP1LC3A	0	1.23196	0.38	0.094	0
MAP3K7CL	0	0.720315	0.148	0.012	0
MAP7D3	0	0.776456	0.228	0.058	0
MAPRE2	0	0.537949	0.219	0.077	0
MB	0	-0.55557	0.297	0.129	0
MBNL2	0	0.556723	0.217	0.089	0
MBP	0	-1.10738	0.007	0.214	0
MCAM	0	2.01938	0.525	0.043	0
MCL1	0	-1.10527	0.198	0.431	0
MDH1	0	0.550432	0.411	0.206	0
MEF2C	0	1.23349	0.624	0.25	0
MEOX2	0	0.663378	0.191	0.04	0
MFGE8	0	3.64538	0.931	0.136	0
MGLL	0	0.816772	0.56	0.186	0
MGP	0	-0.414178	0.654	0.227	0
MGST3	0	1.72743	0.81	0.351	0
MPRIP	0	0.684422	0.229	0.064	0
MRFAP1	0	0.663858	0.474	0.272	0
MRGPRF	0	0.416569	0.106	0.016	0
MRPL32	0	0.704304	0.319	0.131	0
MRVI1	0	1.00208	0.244	0.01	0
MS4A6A	0	-1.96242	0.002	0.214	0
MS4A7	0	-1.43565	0.001	0.182	0
MSRB3	0	0.983277	0.298	0.07	0
MT-ATP6	0	0.56711	0.964	0.923	0
MT-CO1	0	0.421086	0.991	0.983	0
MT-CO2	0	0.46663	0.987	0.97	0
MT-CO3	0	0.615224	0.982	0.956	0
MT-CYB	0	0.439108	0.96	0.926	0
MT-ND1	0	0.429772	0.916	0.844	0
MT-ND2	0	0.374617	0.959	0.921	0
MT-ND3	0	0.580052	0.93	0.831	0
MT-ND4	0	0.459521	0.983	0.967	0
MT-RNR1	0	0.603417	0.837	0.684	0
MT-RNR2	0	0.531611	0.954	0.92	0
MT1A	0	1.42234	0.221	0.021	0
MT1E	0	1.62889	0.471	0.109	0
MT1L	0	1.46201	0.319	0.019	0
MT1M	0	1.46195	0.303	0.041	0
MT2A	0	2.05655	0.883	0.375	0
MTHFD2	0	1.77851	0.557	0.106	0
MXI1	0	0.536599	0.215	0.082	0
MYADM	0	0.879611	0.509	0.259	0
MYC	0	1.36089	0.309	0.108	0
MYH11	0	3.20738	0.41	0.015	0
MYL2	0	-0.30601	0.743	0.308	0
MYL3	0	-0.422063	0.255	0.111	0
MYL6	0	0.992124	0.955	0.889	0
MYL9	0	4.0856	0.959	0.159	0
MYLK	0	2.02364	0.448	0.012	0
MYO1B	0	1.51184	0.366	0.039	0
MYO1C	0	0.544998	0.233	0.093	0
MYO1F	0	-1.06975	0.006	0.198	0
NAB1	0	0.533503	0.171	0.047	0
NBEAL1	0	0.802796	0.274	0.087	0
NBL1	0	0.87143	0.34	0.121	0
NDRG2	0	2.2296	0.653	0.086	0
NDUFA1	0	0.663779	0.684	0.473	0
NDUFA13	0	0.791951	0.626	0.399	0
NDUFA4L2	0	4.2281	0.924	0.093	0
NDUFA5	0	0.745239	0.438	0.214	0
NDUFB10	0	0.75746	0.561	0.32	0
NDUFB7	0	0.955001	0.609	0.331	0
NDUFB8	0	0.733443	0.58	0.365	0
NDUFB9	0	0.84921	0.555	0.303	0
NDUFS2	0	0.601735	0.319	0.155	0
NDUFS7	0	0.639308	0.459	0.267	0
NES	0	1.00234	0.323	0.08	0
NET1	0	0.939014	0.198	0.037	0
NEURL1B	0	0.566927	0.162	0.036	0
NEXN	0	0.99031	0.265	0.04	0
NFASC	0	1.51453	0.364	0.013	0
NFIA	0	0.544111	0.321	0.154	0
NFIB	0	1.07472	0.518	0.178	0
NFKBIA	0	-1.48922	0.457	0.638	0
NGF	0	0.952372	0.188	0.013	0
NID1	0	0.71349	0.184	0.047	0
NKG7	0	-3.99285	0.005	0.379	0
NMD3	0	0.609398	0.207	0.07	0
NOTCH3	0	2.49934	0.629	0.015	0
NPC2	0	-1.6176	0.239	0.442	0
NR2F2	0	2.34838	0.645	0.056	0
NR2F2-AS1	0	1.02911	0.22	0.009	0
NRGN	0	0.858991	0.219	0.03	0
NRP1	0	1.12356	0.418	0.121	0
NT5DC2	0	0.899647	0.217	0.016	0
NTN4	0	0.943532	0.25	0.039	0
NTRK2	0	1.05193	0.248	0.023	0
NTRK3	0	0.56972	0.122	0.001	0
NUCKS1	0	0.854247	0.698	0.439	0
NUDT4	0	1.26321	0.45	0.138	0
NUPR1	0	1.06248	0.467	0.134	0
OAZ1	0	-0.5496	0.771	0.839	0
OAZ2	0	1.72202	0.603	0.176	0
OR51E1	0	0.740858	0.165	0.008	0
OSBPL1A	0	0.595123	0.248	0.091	0
P2RY14	0	0.843552	0.184	0.029	0
PACSIN2	0	1.37721	0.424	0.078	0
PALLD	0	1.03646	0.294	0.086	0
PARVA	0	0.639387	0.177	0.041	0
PAWR	0	0.919657	0.217	0.014	0
PBX1	0	0.634225	0.182	0.05	0
PCED1B-AS1	0	-1.50438	0.001	0.273	0
PCYOX1	0	0.785466	0.238	0.063	0
PDE1A	0	0.822969	0.201	0.02	0
PDE3A	0	0.559695	0.134	0.006	0
PDGFRB	0	2.52736	0.632	0.05	0
PDK4	0	0.67822	0.384	0.184	0
PDLIM3	0	1.26582	0.377	0.087	0
PDLIM7	0	0.93415	0.289	0.074	0
PEAR1	0	0.543927	0.13	0.02	0
PEBP1	0	0.944927	0.636	0.337	0
PECAM1	0	-1.10292	0.018	0.187	0
PFDN5	0	-0.507151	0.704	0.831	0
PFN1	0	-0.944023	0.792	0.883	0
PGF	0	1.49147	0.34	0.038	0
PGM5	0	0.664165	0.176	0.03	0
PHLDA1	0	1.14744	0.391	0.128	0
PHLDA2	0	0.904409	0.172	0.041	0
PHLDB1	0	0.610794	0.179	0.064	0
PHLDB2	0	0.611963	0.174	0.035	0
PHPT1	0	0.912868	0.536	0.282	0
PIP5K1B	0	0.558872	0.135	0.008	0
PKIG	0	1.5857	0.521	0.101	0
PLA2G5	0	2.22244	0.582	0.053	0
PLAC8	0	-1.36652	0	0.186	0
PLAC9	0	1.40034	0.72	0.185	0
PLCB4	0	0.850224	0.206	0.026	0
PLCE1	0	1.07398	0.257	0.022	0
PLCL1	0	0.532945	0.109	0.007	0
PLEK	0	-1.59534	0.001	0.26	0
PLIN2	0	-1.50203	0.068	0.299	0
PLN	0	1.09608	0.503	0.095	0
PLOD1	0	0.772634	0.186	0.052	0
PLS3	0	1.216	0.433	0.101	0
PLXDC1	0	0.763362	0.218	0.074	0
PMEPA1	0	1.07553	0.266	0.032	0
PNMA1	0	0.496155	0.156	0.044	0
POR	0	0.536232	0.177	0.066	0
PPP1R12A	0	1.21292	0.566	0.247	0
PPP1R12B	0	1.20956	0.3	0.037	0
PPP1R12C	0	0.500628	0.144	0.031	0
PPP1R14A	0	2.39187	0.819	0.136	0
PPP1R18	0	-0.878191	0.05	0.218	0
PPP2R5C	0	-1.4117	0.114	0.352	0
PRDM1	0	-1.37713	0.03	0.238	0
PRDX2	0	0.690693	0.515	0.28	0
PRF1	0	-2.38509	0.001	0.259	0
PRKCDBP	0	1.86785	0.614	0.126	0
PRKCH	0	-0.849288	0.008	0.159	0
PROCR	0	1.23768	0.284	0.057	0
PRRX1	0	0.784717	0.177	0.042	0
PSMB5	0	0.590156	0.363	0.191	0
PSMB8	0	-0.858522	0.121	0.318	0
PSMB9	0	-1.3461	0.093	0.392	0
PTEN	0	1.07171	0.38	0.121	0
PTGER4	0	-1.16512	0.006	0.213	0
PTH1R	0	0.749484	0.138	0.003	0
PTK2	0	1.13042	0.324	0.051	0
PTMS	0	1.07654	0.65	0.32	0
PTN	0	0.480618	0.283	0.094	0
PTP4A3	0	1.37734	0.353	0.062	0
PTPRC	0	-2.80865	0.001	0.51	0
PTPRE	0	-1.10709	0.008	0.215	0
PTPRG	0	0.654228	0.21	0.057	0
PTPRK	0	0.638961	0.162	0.028	0
PTRF	0	1.16432	0.615	0.217	0
PYCARD	0	-1.00044	0.023	0.226	0
RAB6B	0	0.565165	0.118	0.007	0
RAC2	0	-1.78585	0.001	0.317	0
RAPGEF5	0	0.601893	0.169	0.043	0
RARRES2	0	0.997554	0.285	0.064	0
RARRES3	0	-1.29107	0.04	0.278	0
RASAL2	0	0.651463	0.197	0.047	0
RASD1	0	1.50728	0.221	0.037	0
RASL11A	0	0.614288	0.139	0.007	0
RASL12	0	0.954786	0.225	0.008	0
RBBP7	0	0.575333	0.308	0.146	0
RBFOX2	0	0.434382	0.14	0.045	0
RBPMS	0	1.17726	0.382	0.073	0
RBPMS2	0	0.939734	0.235	0.016	0
RCAN2	0	1.29144	0.327	0.021	0
REL	0	-0.88205	0.04	0.204	0
RERG	0	0.941899	0.219	0.021	0
RERGL	0	1.4047	0.235	0.002	0
REV3L	0	0.682557	0.243	0.109	0
RGS1	0	-2.81858	0.001	0.289	0
RGS10	0	-0.989795	0.01	0.215	0
RGS16	0	1.69707	0.382	0.062	0
RGS2	0	-1.38445	0.047	0.254	0
RGS5	0	5.02878	0.935	0.064	0
RHOB	0	1.20117	0.667	0.324	0
RHOBTB3	0	0.570193	0.21	0.085	0
RHOC	0	0.484994	0.591	0.379	0
RHOH	0	-1.03254	0	0.158	0
RNASE1	0	-3.06754	0.054	0.358	0
RNASE6	0	-0.973639	0.001	0.148	0
RNASET2	0	-1.14374	0.047	0.279	0
ROCK2	0	0.561833	0.229	0.091	0
RPL10	0	-0.637758	0.984	0.993	0
RPL11	0	-0.809163	0.913	0.971	0
RPL12	0	-0.845991	0.831	0.926	0
RPL13	0	-0.917757	0.962	0.988	0
RPL13A	0	-0.581988	0.973	0.988	0
RPL15	0	-0.433573	0.934	0.968	0
RPL18A	0	-0.725839	0.92	0.963	0
RPL19	0	-0.676386	0.899	0.96	0
RPL21	0	-0.549202	0.971	0.987	0
RPL23	0	-0.536009	0.757	0.844	0
RPL23A	0	-0.470487	0.935	0.966	0
RPL26	0	-0.812328	0.883	0.962	0
RPL27	0	-0.571785	0.807	0.896	0
RPL27A	0	-0.609625	0.939	0.976	0
RPL28	0	-1.41639	0.8	0.945	0
RPL29	0	-0.479308	0.815	0.877	0
RPL30	0	-0.813264	0.851	0.944	0
RPL31	0	-0.689032	0.876	0.951	0
RPL32	0	-0.72584	0.942	0.978	0
RPL34	0	-0.699521	0.948	0.986	0
RPL35	0	-0.419852	0.877	0.928	0
RPL36	0	-0.877814	0.844	0.949	0
RPL37	0	-0.769039	0.782	0.9	0
RPL38	0	-0.616902	0.788	0.894	0
RPL39	0	-1.05406	0.874	0.957	0
RPL41	0	-0.501426	0.979	0.991	0
RPLP1	0	-0.815395	0.959	0.988	0
RPLP2	0	-1.03978	0.914	0.976	0
RPS10	0	-0.729248	0.666	0.815	0
RPS11	0	-0.487031	0.835	0.898	0
RPS12	0	-1.25763	0.826	0.961	0
RPS13	0	-0.585734	0.883	0.945	0
RPS14	0	-0.772677	0.959	0.987	0
RPS15	0	-0.728124	0.933	0.974	0
RPS15A	0	-1.10019	0.889	0.97	0
RPS17	0	-0.730938	0.806	0.91	0
RPS18	0	-0.950484	0.952	0.986	0
RPS19	0	-0.956492	0.94	0.981	0
RPS2	0	-1.15559	0.884	0.962	0
RPS20	0	-0.780045	0.824	0.932	0
RPS21	0	-0.748008	0.577	0.767	0
RPS23	0	-0.742263	0.875	0.952	0
RPS24	0	-0.925324	0.762	0.916	0
RPS27	0	-1.0128	0.972	0.991	0
RPS27A	0	-0.788771	0.929	0.98	0
RPS28	0	-0.939198	0.917	0.977	0
RPS29	0	-1.38947	0.895	0.976	0
RPS3	0	-0.983484	0.888	0.959	0
RPS3A	0	-0.70438	0.882	0.953	0
RPS4X	0	-0.558899	0.892	0.949	0
RPS6	0	-0.733967	0.924	0.978	0
RPS9	0	-0.58474	0.887	0.943	0
RPSA	0	-0.910153	0.626	0.792	0
RRAD	0	0.571731	0.112	0.01	0
RRAS	0	0.757243	0.29	0.1	0
RSU1	0	0.745236	0.374	0.17	0
RTN2	0	0.419312	0.103	0.019	0
RUNX3	0	-1.28124	0	0.194	0
S100A10	0	-2.85562	0.094	0.728	0
S100A11	0	-0.973373	0.523	0.683	0
S100A4	0	-2.58756	0.2	0.724	0
S100A6	0	-1.23903	0.505	0.846	0
S100A9	0	-3.155	0.006	0.172	0
S1PR3	0	1.0647	0.234	0.011	0
SAMSN1	0	-1.51317	0.001	0.243	0
SASH1	0	0.753434	0.214	0.066	0
SAT1	0	-1.8296	0.396	0.652	0
SBDS	0	0.732089	0.569	0.346	0
SCN3A	0	0.510204	0.1	0.001	0
SCN7A	0	0.911897	0.296	0.075	0
SDHD	0	0.89133	0.468	0.219	0
SELENBP1	0	1.51465	0.365	0.049	0
SEPT11	0	0.714115	0.31	0.149	0
SEPT4	0	2.0683	0.53	0.034	0
SEPT7	0	1.54593	0.898	0.556	0
SERPING1	0	0.861157	0.589	0.197	0
SERPINI1	0	0.859989	0.22	0.03	0
SGCA	0	0.945659	0.233	0.01	0
SGCB	0	0.60107	0.214	0.073	0
SGCE	0	1.07195	0.319	0.065	0
SH3BGRL	0	0.804289	0.602	0.391	0
SH3BGRL3	0	-2.30727	0.342	0.805	0
SH3BP5	0	-0.870904	0.016	0.2	0
SKP1	0	0.937823	0.84	0.613	0
SLA	0	-1.39783	0.001	0.25	0
SLC12A2	0	1.21487	0.25	0.037	0
SLC25A3	0	0.544301	0.575	0.391	0
SLC25A4	0	0.456455	0.513	0.173	0
SLC25A6	0	0.729047	0.822	0.663	0
SLC29A1	0	0.614005	0.16	0.05	0
SMIM10	0	0.554176	0.15	0.028	0
SMIM3	0	1.46886	0.404	0.078	0
SMOC2	0	1.3188	0.418	0.058	0
SMTN	0	1.15426	0.375	0.073	0
SNAI2	0	0.613478	0.15	0.032	0
SNCG	0	1.48209	0.358	0.075	0
SOD1	0	0.647028	0.677	0.473	0
SOD3	0	2.5893	0.776	0.094	0
SORBS2	0	1.26951	0.253	0.047	0
SORT1	0	0.383774	0.119	0.027	0
SPARC	0	2.7683	0.898	0.189	0
SPARCL1	0	1.97614	0.983	0.297	0
SPON2	0	-1.15193	0.024	0.182	0
SPRY1	0	0.482358	0.362	0.168	0
SPRY2	0	0.699552	0.168	0.038	0
SRGN	0	-3.76341	0.066	0.764	0
SSTR2	0	0.725262	0.122	0.004	0
STEAP4	0	1.91947	0.335	0.046	0
STK17A	0	-1.03066	0.038	0.218	0
STK17B	0	-1.48094	0.012	0.298	0
STK4	0	-1.33618	0.081	0.328	0
SYNM	0	0.760012	0.186	0.02	0
SYNPO2	0	1.40318	0.364	0.048	0
SYPL1	0	0.869268	0.431	0.188	0
SYTL2	0	0.498378	0.183	0.064	0
TACC1	0	0.614143	0.499	0.299	0
TAGAP	0	-0.967544	0	0.153	0
TAGLN	0	4.51295	0.711	0.109	0
TBX2	0	1.32031	0.302	0.005	0
TBX2-AS1	0	1.57357	0.363	0.006	0
TCEAL7	0	0.573603	0.126	0.027	0
TCEAL9	0	0.648304	0.338	0.154	0
TCF15	0	0.653651	0.151	0.026	0
TCF4	0	0.879079	0.614	0.282	0
TEAD2	0	0.482629	0.129	0.025	0
TESC	0	1.37157	0.376	0.056	0
TFPI	0	1.29094	0.41	0.115	0
TGFB1I1	0	1.57083	0.452	0.059	0
TGFB3	0	0.584807	0.13	0.021	0
TGFBI	0	0.541789	0.368	0.185	0
THBS4	0	1.98166	0.388	0.035	0
TIMP3	0	2.06003	0.876	0.23	0
TINAGL1	0	1.85911	0.654	0.115	0
TJP1	0	0.717854	0.295	0.106	0
TLE1	0	0.897117	0.26	0.043	0
TMEM14C	0	0.646744	0.439	0.25	0
TMEM2	0	-1.30685	0.014	0.212	0
TMEM38B	0	0.360154	0.111	0.026	0
TMEM47	0	0.972946	0.292	0.058	0
TMEM51	0	0.605554	0.14	0.014	0
TMEM59	0	0.629505	0.698	0.498	0
TMSB10	0	-2.53998	0.734	0.975	0
TMSB4X	0	-1.25158	0.998	0.988	0
TNFAIP3	0	-1.7795	0.025	0.286	0
TNFRSF1B	0	-1.04723	0.059	0.271	0
TNFSF10	0	-1.02146	0.011	0.185	0
TNFSF12	0	0.606958	0.215	0.082	0
TNNC1	0	-0.408444	0.378	0.163	0
TNNI3	0	-0.375228	0.414	0.168	0
TNNT2	0	-0.373265	0.322	0.139	0
TNS1	0	1.01456	0.327	0.077	0
TNS2	0	0.976502	0.307	0.083	0
TPI1	0	0.920046	0.796	0.558	0
TPM1	0	0.958724	0.891	0.305	0
TPM2	0	3.94379	0.846	0.105	0
TPM3	0	-1.58073	0.124	0.523	0
TPPP3	0	2.33697	0.586	0.047	0
TPT1	0	-0.613732	0.908	0.942	0
TRAC	0	-2.06967	0.003	0.27	0
TRAF3IP3	0	-0.977033	0.001	0.162	0
TRBC1	0	-1.89349	0.002	0.226	0
TRBC2	0	-1.7325	0.029	0.267	0
TRIP6	0	0.610606	0.183	0.05	0
TSC22D1	0	1.24992	0.633	0.196	0
TSC22D3	0	-1.53941	0.456	0.669	0
TSPAN3	0	0.833187	0.307	0.099	0
TUBA1A	0	0.871987	0.521	0.301	0
TUBA4A	0	-1.00955	0.019	0.182	0
TWSG1	0	0.385094	0.125	0.035	0
TYROBP	0	-3.1291	0.005	0.362	0
UBA2	0	1.47975	0.506	0.115	0
UBA52	0	-0.838402	0.758	0.891	0
UBE2E1	0	0.618571	0.29	0.134	0
UCP2	0	-1.26389	0.004	0.243	0
UQCRC1	0	0.580769	0.322	0.158	0
VAMP2	0	0.763906	0.675	0.437	0
VAMP8	0	-1.8354	0.014	0.367	0
VCL	0	0.783582	0.296	0.094	0
VDAC2	0	0.808291	0.536	0.285	0
VSIG4	0	-1.22196	0.001	0.15	0
VSTM4	0	0.88216	0.216	0.023	0
WAS	0	-0.852907	0.001	0.166	0
WIPF1	0	-0.987318	0.058	0.253	0
ZBTB16	0	0.600059	0.255	0.106	0
ZEB1	0	0.627865	0.281	0.116	0
ZFHX3	0	1.09665	0.352	0.105	0
ZFP36L2	0	-2.43365	0.326	0.721	0
ZNF385D	0	0.813701	0.22	0.05	0
ZNF503	0	0.533468	0.15	0.051	0
ZNF703	0	0.492729	0.125	0.023	0
ABCA5	0	0.463764	0.127	0.038	0
ACAP1	0	-1.08257	0.009	0.188	0
ADCY5	0	0.494063	0.104	0.002	0
ADRA2B	0	0.515733	0.102	0.008	0
ANGPT1	0	0.492734	0.102	0.008	0
ANGPTL4	0	0.590526	0.113	0.019	0
ANKRD29	0	0.608907	0.162	0.027	0
ANTXR1	0	0.560811	0.165	0.035	0
AP000892.6	0	0.44462	0.14	0.032	0
ARHGAP10	0	1.09244	0.326	0.059	0
ARHGAP42	0	0.541479	0.117	0.01	0
ARHGEF25	0	0.697557	0.159	0.011	0
BCAS3	0	0.482109	0.122	0.02	0
C1QTNF2	0	0.550311	0.149	0.028	0
C3orf70	0	0.438748	0.109	0.011	0
CACNA1C	0	0.674157	0.152	0.007	0
CAP2	0	0.522029	0.134	0.01	0
CARMIL1	0	0.422618	0.102	0.021	0
CCDC102B	0	0.66809	0.147	0.02	0
CCR10	0	0.534305	0.101	0.005	0
CD247	0	-1.23486	0.001	0.171	0
CD3E	0	-1.66483	0.001	0.251	0
CDC42BPA	0	1.00983	0.323	0.082	0
CDH6	0	1.06415	0.241	0.002	0
CHRD	0	0.552815	0.129	0.016	0
COBLL1	0	0.823464	0.238	0.048	0
COL14A1	0	0.529697	0.152	0.031	0
COL27A1	0	0.869979	0.187	0.007	0
COL5A3	0	0.715966	0.138	0.013	0
CRIP1	0	1.20282	0.755	0.543	0
CRISPLD2	0	1.57212	0.333	0.047	0
CTD-3193K9.4	0	0.781122	0.156	0.012	0
CTTN	0	0.63253	0.237	0.09	0
DACT3	0	0.41088	0.104	0.008	0
DCBLD1	0	0.749619	0.145	0.017	0
EBF1	0	1.09269	0.324	0.065	0
EFEMP2	0	0.592605	0.194	0.072	0
EPS8L1	0	0.547003	0.115	0.006	0
F10	0	0.851833	0.195	0.02	0
FAM110B	0	0.42541	0.112	0.027	0
FAT1	0	0.638961	0.152	0.01	0
FBLIM1	0	0.748727	0.181	0.02	0
FBXO32	0	0.708316	0.193	0.04	0
FHL5	0	0.714269	0.136	0.001	0
FIGN	0	0.693006	0.126	0.006	0
FOXC2	0	0.839665	0.187	0.017	0
FXYD1	0	0.813799	0.243	0.057	0
GNAI1	0	0.724704	0.21	0.038	0
GPAT2	0	1.47405	0.269	0.014	0
GPR20	0	0.657436	0.145	0.001	0
GRIP2	0	0.741963	0.15	0.002	0
HACD1	0	0.356964	0.101	0.015	0
HAPLN2	0	0.632888	0.103	0.002	0
HES4	0	1.67238	0.509	0.084	0
HEY2	0	0.567384	0.137	0.009	0
HLA-DQA2	0	-1.16634	0.001	0.167	0
HLA-DRB6	0	-1.84256	0.01	0.324	0
HLX	0	0.406982	0.108	0.025	0
HOXB-AS1	0	0.520266	0.134	0.03	0
HSPB2	0	0.533669	0.142	0.026	0
ID4	0	0.847476	0.163	0.021	0
INPP4B	0	0.613519	0.173	0.037	0
KCNE4	0	1.56282	0.299	0.014	0
KHDRBS3	0	0.468518	0.114	0.029	0
KLHDC8B	0	0.724211	0.189	0.028	0
KLHL23	0	2.1849	0.543	0.012	0
LCK	0	-1.27391	0.001	0.209	0
LINC01197	0	0.682183	0.158	0.011	0
LRRC17	0	0.795119	0.17	0.016	0
MAP1A	0	0.5142	0.134	0.031	0
MAP9	0	0.379492	0.103	0.023	0
MEIS2	0	0.793061	0.213	0.038	0
MICU3	0	0.428931	0.103	0.015	0
MOCS1	0	0.670463	0.137	0.006	0
MSC	0	0.53237	0.136	0.036	0
MSC-AS1	0	0.488387	0.121	0.02	0
MYOCD	0	0.565003	0.128	0.001	0
NDN	0	1.22754	0.324	0.041	0
NRIP2	0	0.744256	0.161	0.003	0
OLFML1	0	0.463475	0.106	0.022	0
PACSIN3	0	0.696506	0.155	0.016	0
PDE4C	0	0.981054	0.203	0.009	0
PDE5A	0	0.705799	0.176	0.024	0
PFKM	0	0.392906	0.132	0.034	0
PFN2	0	0.461359	0.136	0.038	0
PRKG1	0	0.989126	0.247	0.019	0
PYHIN1	0	-1.22343	0	0.176	0
RBMS3	0	0.883829	0.276	0.078	0
REM1	0	0.742796	0.137	0.006	0
RGMA	0	0.478042	0.114	0.026	0
RNF180	0	0.673908	0.157	0.019	0
RP11-467L13.7	0	0.879539	0.212	0.08	0
RP11-588K22.2	0	0.720045	0.171	0.013	0
SCN4B	0	1.03571	0.214	0.005	0
SEMA5A	0	0.717848	0.141	0.007	0
SEPT7P2	0	0.549972	0.166	0.039	0
SH3RF1	0	0.579662	0.126	0.02	0
SLC2A4	0	0.639913	0.127	0.003	0
SLC38A1	0	-0.911772	0.006	0.154	0
SLC38A11	0	0.572883	0.115	0.001	0
SLFN5	0	-0.918374	0.034	0.199	0
SLIT3	0	0.593838	0.147	0.012	0
SMARCA1	0	0.511786	0.132	0.026	0
SMARCD3	0	0.815415	0.193	0.015	0
SOCS1	0	-1.2826	0.022	0.218	0
SPECC1	0	1.27276	0.336	0.043	0
SSPN	0	0.482283	0.182	0.067	0
ST5	0	0.55015	0.134	0.024	0
SYDE1	0	0.457195	0.113	0.018	0
SYTL3	0	-1.18058	0.001	0.175	0
TMEM74B	0	0.484506	0.1	0.002	0
TTLL7	0	0.632626	0.157	0.022	0
VASN	0	0.724634	0.163	0.019	0
WFDC1	0	0.635877	0.125	0.002	0
WTIP	0	0.527547	0.124	0.013	0
AGAP2	0	0.730836	0.139	0.021	0
RNF152	0	0.838171	0.177	0.016	0
RP11-463O12.5	0	-1.50525	0.058	0.26	0
SPN	0	-0.96631	0.001	0.152	0
HSPA12A	0	0.501466	0.106	0.011	0
PDGFA	0	0.804087	0.18	0.019	0
MAP3K20	0	1.61386	0.48	0.097	0
ADAMTS9-AS2	0	0.545843	0.119	0.013	0
PTGDR2	0	0.701782	0.107	0.002	0
TBC1D10C	0	-0.904969	0.001	0.146	0
CD3G	0	-1.58889	0	0.217	0
ITGB1P1	0	0.475807	0.117	0.022	0
SELENOW	0	0.965306	0.701	0.389	0
SELENOM	0	1.64607	0.681	0.22	0
SAMD3	5.14761e-308	-0.946114	0	0.142	1.44056e-303
NDUFS4	1.09429e-307	0.612993	0.351	0.189	3.06236e-303
DCTN2	4.00936e-307	0.591207	0.31	0.157	1.12202e-302
THRA	4.11071e-307	0.401349	0.138	0.044	1.15038e-302
SKAP2	1.25624e-305	-0.717222	0.005	0.15	3.51559e-301
ATP2A2	2.60129e-305	0.484423	0.184	0.07	7.27972e-301
FRMD4B	3.57459e-304	-0.758516	0.003	0.146	1.00035e-299
ATP5I	1.04775e-303	0.510309	0.669	0.503	2.93212e-299
CAMTA1	1.52114e-303	0.620809	0.385	0.22	4.25691e-299
RPS16	2.24347e-303	-0.413412	0.889	0.932	6.27835e-299
KCTD12	7.87668e-303	-0.86456	0.039	0.203	2.20429e-298
VCAN	1.29388e-302	-1.24601	0.016	0.167	3.62093e-298
PTPN7	1.9911e-301	-0.906789	0	0.14	5.57208e-297
TCEAL4	3.01499e-301	0.629121	0.332	0.175	8.43745e-297
ARHGAP1	1.23977e-300	0.450999	0.153	0.053	3.46951e-296
ABI3	2.30929e-300	-0.806177	0.002	0.142	6.46256e-296
HIC1	3.4273e-300	0.486085	0.113	0.032	9.59129e-296
MANBAL	4.24971e-300	0.462337	0.139	0.046	1.18928e-295
RPS25	5.04121e-299	-0.387759	0.917	0.954	1.41078e-294
GNG2	1.89455e-298	-0.818691	0.02	0.172	5.30189e-294
CLTB	6.59632e-298	0.587911	0.4	0.23	1.84598e-293
TLN1	4.53686e-297	0.592504	0.477	0.3	1.26964e-292
TCF21	1.0208e-296	0.402291	0.169	0.061	2.8567e-292
BTN3A2	3.76246e-296	-0.862147	0.03	0.184	1.05292e-291
ATP5J	3.60925e-295	0.332537	0.667	0.483	1.01005e-290
IKZF3	1.5863e-294	-0.948265	0	0.137	4.43926e-290
CYTH1	6.82942e-294	-0.769303	0.014	0.159	1.91121e-289
PRKAR1A	8.00794e-294	0.598214	0.435	0.264	2.24102e-289
MUM1	1.12043e-293	0.571305	0.192	0.077	3.13553e-289
FMNL1	1.25799e-293	-0.741932	0.003	0.142	3.52048e-289
ACADVL	1.66803e-293	0.592396	0.328	0.172	4.66799e-289
INSR	6.88793e-293	0.474349	0.201	0.082	1.92759e-288
RABAC1	1.56239e-292	0.573958	0.581	0.396	4.37235e-288
LTB	2.07196e-292	-1.27931	0.001	0.138	5.79838e-288
IMMP2L	5.77634e-292	0.407646	0.112	0.032	1.61651e-287
CNBP	1.76325e-291	0.532146	0.674	0.507	4.93445e-287
RNF213	3.98228e-291	-0.9563	0.161	0.34	1.11444e-286
C1orf54	5.43983e-290	0.477238	0.247	0.112	1.52234e-285
CD8A	1.28008e-289	-1.04421	0	0.134	3.58231e-285
PLAUR	3.37264e-289	-1.19394	0.028	0.179	9.43833e-285
SPI1	8.50465e-289	-0.792291	0	0.134	2.38003e-284
NR4A2	1.44435e-288	-1.12226	0.116	0.289	4.042e-284
JAM3	6.08493e-288	0.368901	0.102	0.028	1.70287e-283
SERPINH1	6.53752e-288	0.556873	0.285	0.138	1.82952e-283
LCP2	1.04948e-287	-0.718914	0.001	0.135	2.93697e-283
MS4A4A	1.65021e-287	-1.06223	0	0.134	4.61811e-283
DUT	3.02257e-287	0.611442	0.409	0.242	8.45867e-283
SCPEP1	1.0913e-286	0.556388	0.261	0.125	3.05401e-282
USMG5	1.57324e-286	0.454357	0.625	0.451	4.40271e-282
SELPLG	1.73597e-286	-0.777691	0	0.134	4.8581e-282
SERINC3	8.64019e-286	0.595347	0.386	0.222	2.41796e-281
PDE8A	1.90583e-285	0.417151	0.109	0.031	5.33346e-281
ARMCX1	6.26201e-285	0.442515	0.131	0.043	1.75242e-280
TGFB1	5.70483e-284	-0.771628	0.051	0.21	1.5965e-279
CD27-AS1	1.41228e-282	0.445297	0.138	0.046	3.95228e-278
NDUFA6	1.10955e-281	0.56027	0.409	0.238	3.10509e-277
DAPK3	2.17872e-281	0.417424	0.168	0.063	6.09714e-277
RNF149	4.90443e-281	-0.769142	0.061	0.224	1.3725e-276
NDUFS5	5.29457e-281	0.504149	0.634	0.467	1.48168e-276
RAP2B	1.64146e-280	-0.763692	0.027	0.175	4.59362e-276
CYBB	3.94242e-280	-0.841801	0	0.131	1.10329e-275
CD163	4.3586e-280	-0.920013	0	0.131	1.21975e-275
RPL14	1.07631e-279	-0.430153	0.863	0.913	3.01207e-275
SLIRP	2.29715e-279	0.580455	0.426	0.256	6.42856e-275
OCIAD2	3.55258e-279	-0.780132	0.013	0.151	9.9419e-275
UBB	5.23074e-279	0.341563	0.925	0.869	1.46382e-274
SPRED1	2.88969e-278	0.487839	0.155	0.057	8.08681e-274
ADGRE5	2.98756e-278	-0.921849	0.074	0.233	8.36069e-274
C8orf4	4.16759e-278	0.50886	0.31	0.154	1.1663e-273
ARL2	4.66153e-278	0.571821	0.365	0.204	1.30453e-273
CLIC3	5.9628e-278	-1.07798	0.005	0.137	1.66869e-273
CYCS	9.65221e-278	0.697808	0.551	0.38	2.70117e-273
SLC25A5	1.52562e-277	0.634079	0.574	0.418	4.26944e-273
CCL3L3	1.99029e-277	-1.86654	0.001	0.131	5.56981e-273
IGFBP4	2.22349e-277	0.417921	0.371	0.196	6.22245e-273
LY96	5.56485e-277	-0.796939	0.021	0.164	1.55732e-272
IL1B	9.51941e-277	-1.88703	0.001	0.131	2.66401e-272
AAMP	1.39943e-275	0.554363	0.253	0.121	3.91629e-271
FOLR2	5.77484e-275	-1.15251	0.001	0.129	1.61609e-270
ACTR2	6.72644e-275	-0.7478	0.216	0.392	1.88239e-270
PRMT1	1.57192e-274	0.569942	0.356	0.198	4.39901e-270
LTBP4	2.03953e-274	0.517723	0.285	0.139	5.70762e-270
LINC01871	8.68332e-274	-0.923429	0	0.128	2.43003e-269
CCND3	3.69326e-273	-0.798925	0.083	0.248	1.03356e-268
RRAGA	7.73493e-273	0.542781	0.276	0.137	2.16462e-268
NT5C3B	2.14022e-271	0.43455	0.166	0.064	5.98941e-267
ZFYVE21	2.63917e-271	0.487882	0.215	0.094	7.38571e-267
ICAM2	7.07179e-271	-1.07963	0.059	0.213	1.97904e-266
LEPROTL1	1.24746e-270	-0.852508	0.099	0.264	3.49103e-266
A4GALT	1.37363e-270	0.453957	0.144	0.052	3.84411e-266
PLEKHG3	1.57711e-270	0.318534	0.111	0.032	4.41356e-266
MYL12A	2.02117e-270	-0.624695	0.806	0.87	5.65624e-266
SGK1	6.78659e-270	-1.01284	0.04	0.189	1.89923e-265
NDUFB4	8.04181e-270	0.488795	0.557	0.383	2.2505e-265
TAGLN2	1.06388e-269	-0.733554	0.423	0.564	2.97726e-265
PGAM1	1.1451e-269	0.556636	0.418	0.252	3.20457e-265
RNF125	1.32308e-269	-0.757627	0.002	0.13	3.70265e-265
NDUFC1	1.38497e-269	0.527487	0.414	0.246	3.87585e-265
MYO1G	2.02813e-269	-0.741653	0.001	0.128	5.67571e-265
CBY1	2.18082e-269	0.413325	0.128	0.042	6.10304e-265
MLF2	4.0266e-269	0.551151	0.304	0.16	1.12685e-264
APOBEC3G	4.9807e-268	-0.921341	0.039	0.185	1.39385e-263
RPL18	2.46952e-267	-0.4513	0.84	0.889	6.91096e-263
PTPN6	2.83938e-267	-0.700007	0.004	0.132	7.946e-263
CDC42EP3	3.33318e-267	-0.728523	0.017	0.154	9.32791e-263
AREG	4.25625e-267	-1.71839	0.005	0.134	1.19111e-262
KLRG1	1.91243e-266	-0.930215	0.003	0.13	5.35194e-262
CALM1	2.34633e-266	-0.595464	0.701	0.797	6.56621e-262
RNASEH2C	2.77843e-266	0.54258	0.318	0.169	7.77542e-262
ZNF667-AS1	2.98514e-266	0.455868	0.152	0.056	8.3539e-262
TMA7	8.62327e-266	-0.511317	0.622	0.748	2.41322e-261
PSME2	9.26987e-265	-0.755243	0.195	0.37	2.59417e-260
PCDH17	4.32563e-264	0.421519	0.103	0.03	1.21053e-259
SSBP2	5.71523e-264	0.480298	0.187	0.078	1.59941e-259
KLF9	6.25309e-264	0.558689	0.354	0.199	1.74993e-259
CHCHD2	7.10417e-264	0.478513	0.745	0.624	1.9881e-259
FOSB	7.40596e-264	0.930087	0.513	0.36	2.07256e-259
HIP1	1.67575e-263	0.394637	0.147	0.053	4.68958e-259
AHNAK	6.62808e-263	-0.771366	0.279	0.449	1.85487e-258
SPATS2L	1.38905e-262	0.555645	0.254	0.124	3.88726e-258
TYMP	3.87003e-262	-0.853139	0.129	0.298	1.08303e-257
CFL1	6.62345e-262	-0.486106	0.817	0.874	1.85357e-257
HSPH1	1.62028e-261	-0.980186	0.106	0.269	4.53437e-257
NCKAP1	8.52582e-261	0.422106	0.173	0.069	2.38595e-256
AP1S2	1.29257e-260	-0.832521	0.114	0.277	3.61724e-256
MNDA	1.90073e-260	-0.889417	0.004	0.129	5.31919e-256
NDUFAB1	4.56281e-260	0.484513	0.411	0.246	1.2769e-255
MSRB2	1.34838e-259	0.424635	0.171	0.068	3.77345e-255
CDKN2C	1.51216e-259	0.403407	0.118	0.038	4.23179e-255
ATP5C1	2.71231e-258	0.498599	0.509	0.341	7.5904e-254
MLH3	2.82993e-258	0.456265	0.146	0.054	7.91956e-254
F13A1	4.1278e-258	-1.67221	0	0.121	1.15516e-253
UQCRC2	1.50818e-256	0.534817	0.378	0.221	4.22064e-252
RAMP2	3.65262e-256	-1.51578	0.047	0.189	1.02218e-251
NME4	1.0594e-255	0.512037	0.21	0.094	2.96473e-251
UQCRQ	1.48685e-255	0.403745	0.607	0.443	4.16095e-251
PARK7	6.8485e-255	0.519962	0.608	0.449	1.91655e-250
ZNF704	1.05583e-254	0.371899	0.11	0.034	2.95473e-250
ZNF580	5.06738e-254	0.423857	0.174	0.07	1.41811e-249
CD93	2.04801e-253	-0.759621	0.016	0.145	5.73136e-249
FOS	6.83822e-253	1.01555	0.692	0.588	1.91368e-248
NDUFS1	9.85653e-253	0.458474	0.192	0.082	2.75835e-248
AKNA	1.25771e-252	-0.896587	0.034	0.172	3.5197e-248
C5AR1	1.32152e-252	-0.882707	0.003	0.123	3.69827e-248
SERPINB9	1.98762e-252	-0.818279	0.042	0.183	5.56237e-248
COX6A2	5.6616e-252	-0.351669	0.202	0.086	1.5844e-247
RPL35A	6.77285e-252	-0.348546	0.928	0.958	1.89538e-247
SLC43A3	9.86129e-252	0.573176	0.179	0.077	2.75968e-247
SLC8A1	2.27419e-251	0.431511	0.171	0.069	6.36433e-247
CXCL3	5.21066e-251	-1.75711	0.012	0.139	1.4582e-246
MTUS1	8.65759e-251	0.414184	0.301	0.154	2.42283e-246
NCKAP1L	4.22626e-250	-0.64077	0	0.118	1.18272e-245
TRGC2	6.26336e-250	-0.995789	0	0.118	1.7528e-245
SMAP2	2.2156e-249	-0.757916	0.042	0.181	6.20037e-245
ADH5	2.68767e-249	0.523005	0.291	0.152	7.52144e-245
BCL2A1	4.4097e-249	-1.00995	0.002	0.12	1.23405e-244
CLEC10A	5.14602e-249	-0.800829	0	0.117	1.44011e-244
CD68	6.89032e-249	-0.727724	0.004	0.124	1.92826e-244
ZSCAN18	3.01949e-248	0.425357	0.157	0.061	8.45005e-244
FERMT3	5.38086e-248	-0.665981	0.017	0.145	1.50583e-243
NME3	2.36321e-247	0.557352	0.301	0.161	6.61345e-243
INPP5D	2.46547e-247	-0.674839	0.001	0.119	6.89962e-243
FCGR2B	5.26708e-247	-0.851375	0.006	0.127	1.47399e-242
CD84	5.69244e-247	-0.705484	0.003	0.122	1.59303e-242
EMC2	6.56449e-247	0.504092	0.186	0.08	1.83707e-242
SIVA1	7.07277e-247	0.545988	0.37	0.217	1.97931e-242
PRDX4	8.97818e-247	0.555284	0.278	0.145	2.51254e-242
ECH1	1.71764e-246	0.551832	0.425	0.264	4.80682e-242
NR4A1	4.29684e-246	0.950769	0.456	0.316	1.20247e-241
MCUB	4.40974e-246	-0.570719	0.018	0.147	1.23407e-241
CYP1B1	5.64428e-246	-1.04463	0.012	0.137	1.57955e-241
ITGA4	2.09615e-245	-0.786043	0.016	0.142	5.86609e-241
ACTN4	7.97634e-245	0.512759	0.446	0.277	2.23218e-240
GNAI2	9.13813e-245	-0.737867	0.202	0.364	2.55731e-240
UQCR11	1.11672e-244	0.450844	0.689	0.552	3.12515e-240
MXRA7	2.70989e-244	0.481479	0.173	0.072	7.58363e-240
GPRIN3	2.25498e-243	0.483475	0.185	0.078	6.31057e-239
SH2D1A	3.35373e-243	-0.788142	0	0.115	9.38541e-239
KLF3	4.15288e-243	-0.722365	0.061	0.208	1.16218e-238
FADS3	5.06021e-243	0.429126	0.181	0.075	1.4161e-238
IFNG	9.65091e-243	-1.41011	0	0.115	2.70081e-238
C12orf75	5.61757e-242	-0.825939	0.045	0.185	1.57208e-237
HSPA8	8.63608e-242	-0.576591	0.58	0.702	2.41681e-237
TRIB2	1.32863e-241	0.49464	0.162	0.065	3.71816e-237
IFI16	2.4917e-241	-0.625639	0.337	0.504	6.97302e-237
WDR13	4.42725e-241	0.461217	0.194	0.086	1.23897e-236
COPS6	5.99397e-241	0.526154	0.382	0.228	1.67741e-236
TPST2	1.36539e-240	-0.700691	0.022	0.15	3.82104e-236
DYNLL1	1.6603e-240	0.454873	0.723	0.574	4.64636e-236
FCGR2A	1.87277e-240	-0.923388	0.025	0.153	5.24094e-236
SKAP1	3.24724e-240	-0.727891	0	0.114	9.08741e-236
SUCLA2	9.51966e-240	0.402229	0.162	0.065	2.66408e-235
ERH	6.86829e-239	0.525025	0.539	0.377	1.92209e-234
TBC1D1	9.33528e-239	0.387681	0.18	0.075	2.61248e-234
GLRX5	2.37262e-238	0.450737	0.197	0.088	6.63978e-234
ARHGAP45	2.67568e-238	-0.633798	0.001	0.114	7.48788e-234
C5orf24	4.97484e-237	0.484178	0.265	0.136	1.39221e-232
IFI30	6.75384e-237	-0.881635	0.005	0.121	1.89006e-232
ADAMTS9	8.33873e-237	0.38973	0.142	0.052	2.33359e-232
GPI	2.91895e-236	0.489919	0.234	0.113	8.16868e-232
MRPL24	3.38442e-236	0.480458	0.201	0.091	9.4713e-232
HN1	1.84637e-235	-0.668818	0.041	0.176	5.16707e-231
S100A8	4.31149e-234	-2.77253	0.007	0.123	1.20657e-229
DPYSL2	1.85628e-233	0.628816	0.398	0.251	5.1948e-229
RPL6	3.54912e-233	-0.356735	0.881	0.926	9.93222e-229
GPX1	3.18154e-232	-1.293	0.304	0.438	8.90354e-228
RHOG	3.354e-232	-0.644855	0.083	0.233	9.38616e-228
YWHAQ	6.18301e-232	0.506348	0.484	0.323	1.73032e-227
COX7C	5.75854e-231	0.32567	0.816	0.738	1.61153e-226
NABP1	1.49673e-230	-0.722411	0.039	0.172	4.18861e-226
CBR1	1.6913e-230	0.506787	0.228	0.112	4.7331e-226
ATP5G1	3.08588e-230	0.463077	0.378	0.226	8.63584e-226
LYVE1	5.70401e-230	-1.37876	0.008	0.122	1.59627e-225
IGF2	9.4558e-230	0.423625	0.238	0.113	2.64621e-225
RPL7	2.95249e-229	-0.30642	0.941	0.968	8.26255e-225
PRKCB	3.33386e-229	-0.663743	0	0.109	9.32981e-225
HMGN1	5.95055e-229	-0.639614	0.204	0.369	1.66526e-224
YBX3	8.5926e-229	0.503318	0.518	0.344	2.40464e-224
ASAP2	8.90438e-229	0.402057	0.13	0.048	2.49189e-224
CSTB	9.03642e-229	-0.716522	0.289	0.444	2.52884e-224
CDC42EP1	1.14883e-228	0.4396	0.169	0.071	3.215e-224
PPP3CA	1.51444e-228	-0.635847	0.056	0.197	4.23817e-224
CAPZA1	2.01882e-228	-0.655454	0.182	0.345	5.64966e-224
MGAT4A	4.79019e-228	-0.621578	0.009	0.125	1.34054e-223
ITPR1	2.18817e-227	0.368325	0.127	0.045	6.12359e-223
GPR171	3.12264e-227	-0.829819	0.008	0.122	8.73871e-223
IRF1	5.82953e-227	-0.844486	0.158	0.313	1.63139e-222
CASP8	7.72428e-227	-0.685655	0.004	0.115	2.16164e-222
ZBTB20	1.83349e-226	0.517794	0.346	0.199	5.13102e-222
SOX4	2.05343e-226	0.574867	0.279	0.147	5.74653e-222
PSMB1	7.01595e-226	0.527955	0.531	0.373	1.96341e-221
PTGER2	1.13261e-225	-0.663106	0.001	0.108	3.1696e-221
SRP14	2.4384e-225	0.311447	0.864	0.772	6.82385e-221
GIMAP2	3.14016e-225	-0.586523	0.001	0.109	8.78773e-221
RACK1	4.6412e-225	-0.396088	0.82	0.866	1.29884e-220
CAMK2G	8.49141e-225	0.344144	0.141	0.053	2.37632e-220
SPOCK2	1.40226e-223	-0.696926	0.004	0.113	3.92422e-219
GAS7	1.75396e-223	-0.538239	0.003	0.112	4.90845e-219
RND3	5.57974e-223	0.717036	0.178	0.079	1.56149e-218
SERPINA1	1.51802e-222	-0.749165	0.001	0.107	4.24819e-218
CD8B	3.2039e-222	-0.8851	0	0.106	8.96612e-218
PEBP1P3	5.66569e-222	-0.732218	0	0.106	1.58554e-217
DYNC1I2	5.72487e-222	0.530348	0.378	0.231	1.60211e-217
MRC1	1.008e-221	-0.765214	0	0.106	2.82089e-217
CDC42	1.11002e-221	-0.532903	0.542	0.67	3.10638e-217
MDH2	1.13783e-221	0.525211	0.39	0.242	3.18421e-217
NDUFV1	1.30056e-221	0.456999	0.282	0.15	3.63962e-217
CPVL	2.34366e-221	-0.632142	0.001	0.107	6.55873e-217
GLUL	2.35544e-221	-0.858653	0.201	0.354	6.59171e-217
FKBP2	9.7228e-221	0.540669	0.407	0.258	2.72093e-216
AES	1.06293e-220	-0.663658	0.221	0.38	2.97461e-216
PSMB8-AS1	1.55058e-220	-0.668671	0.023	0.143	4.33931e-216
SLC20A1	1.59914e-220	-0.635864	0.024	0.145	4.47519e-216
FAU	3.17416e-220	-0.323531	0.889	0.936	8.88289e-216
SLMAP	4.71118e-220	0.397978	0.17	0.072	1.31842e-215
PIK3IP1	5.60392e-220	-0.754871	0.048	0.18	1.56826e-215
ADGRG1	1.1754e-219	-0.689902	0.003	0.109	3.28936e-215
VPS13D	2.60498e-219	0.359354	0.112	0.038	7.29004e-215
DNAJB4	2.79119e-219	0.451996	0.212	0.101	7.81114e-215
ARL4A	4.0759e-219	-0.731298	0.048	0.179	1.14064e-214
MARCKS	4.85456e-219	-0.766059	0.13	0.287	1.35855e-214
DNAJA1	1.12683e-218	-0.723056	0.391	0.531	3.15342e-214
SARAF	1.77077e-218	-0.67694	0.385	0.528	4.9555e-214
REEP3	3.9355e-218	0.470913	0.246	0.126	1.10135e-213
TAP1	4.2385e-218	-0.706164	0.046	0.174	1.18615e-213
ANKRD28	7.40219e-218	-0.805655	0.01	0.121	2.0715e-213
PDE4B	9.3089e-218	-0.656476	0.012	0.125	2.6051e-213
PIK3R1	1.11548e-217	-0.922465	0.097	0.239	3.12168e-213
STXBP2	1.86631e-217	-0.606219	0.001	0.106	5.22287e-213
ENAH	1.94985e-217	0.40554	0.159	0.066	5.45666e-213
OSTF1	2.06501e-217	-0.613813	0.129	0.283	5.77894e-213
CAT	2.19907e-217	0.53263	0.248	0.129	6.15409e-213
USP11	4.49586e-217	0.391317	0.155	0.064	1.25817e-212
CDK4	9.32285e-217	0.507434	0.202	0.096	2.609e-212
FAM129A	1.29971e-216	0.447195	0.252	0.128	3.63724e-212
LRRFIP1	2.09367e-216	-0.644615	0.335	0.486	5.85912e-212
DST	2.34097e-216	0.457194	0.279	0.149	6.5512e-212
EMCN	3.93482e-216	-0.962555	0.022	0.139	1.10116e-211
TSTD1	8.16748e-216	-0.595617	0.008	0.116	2.28567e-211
NDUFB1	1.38468e-215	0.444481	0.549	0.392	3.87504e-211
PPP2R1A	1.62936e-215	0.491343	0.301	0.168	4.55977e-211
SUCLG1	3.39256e-215	0.494781	0.279	0.151	9.49407e-211
MIR4458HG	1.08963e-214	0.405114	0.138	0.054	3.04932e-210
RASSF5	1.55821e-214	-0.613866	0.004	0.11	4.36066e-210
FAM3C	1.58076e-214	0.505412	0.264	0.142	4.42377e-210
HMGB1	2.02744e-214	0.350227	0.858	0.777	5.6738e-210
ZYX	2.14931e-214	0.489171	0.345	0.203	6.01484e-210
PTOV1	1.17605e-213	0.443659	0.192	0.089	3.29118e-209
PIM1	2.75144e-213	-0.682778	0.033	0.155	7.6999e-209
TSEN34	2.95336e-213	0.438047	0.214	0.104	8.26498e-209
SLC40A1	3.0488e-213	0.308521	0.213	0.1	8.53206e-209
UNC45A	4.47246e-213	0.313143	0.12	0.043	1.25162e-208
C4orf32	8.68284e-213	0.358086	0.127	0.047	2.42989e-208
RPL8	9.79415e-213	-0.324859	0.912	0.94	2.74089e-208
FLI1	1.57864e-212	-0.570737	0.016	0.129	4.41784e-208
NFKBID	1.78117e-212	-0.671431	0.006	0.112	4.9846e-208
S1PR1	2.6822e-212	-0.69104	0.01	0.119	7.50613e-208
CD96	3.38103e-212	-0.670058	0.001	0.103	9.4618e-208
FGR	7.52266e-212	-0.590529	0.002	0.104	2.10522e-207
NDUFAF4	1.06543e-211	0.412611	0.174	0.077	2.98161e-207
CYTH4	2.33763e-211	-0.57395	0	0.101	6.54185e-207
ICAM1	2.48999e-211	-0.637273	0.011	0.12	6.96825e-207
VWF	3.27363e-211	-1.17165	0.029	0.146	9.16125e-207
FKBP4	9.20764e-211	0.40788	0.177	0.078	2.57676e-206
PMAIP1	1.12939e-210	-0.741917	0.01	0.118	3.16059e-206
NPTN	1.22151e-210	0.458676	0.213	0.104	3.41839e-206
TXNIP	1.25253e-210	-0.683308	0.704	0.783	3.5052e-206
ST6GALNAC6	1.47066e-210	0.366368	0.17	0.073	4.11564e-206
NENF	2.93625e-210	0.494564	0.376	0.233	8.21709e-206
RAB2A	4.35928e-210	0.4873	0.445	0.294	1.21994e-205
STK10	4.6818e-210	-0.621243	0.01	0.118	1.3102e-205
ARHGEF1	5.28659e-209	-0.674023	0.052	0.179	1.47945e-204
INSIG1	1.24658e-207	-0.842927	0.06	0.191	3.48855e-203
NDUFB2	1.52991e-207	0.432813	0.583	0.437	4.28146e-203
ATPAF1	2.15556e-207	0.326528	0.143	0.057	6.03233e-203
GADD45B	5.49716e-207	0.950684	0.529	0.408	1.53838e-202
ODF2L	8.83107e-207	-0.63819	0.045	0.17	2.47138e-202
RBP7	1.02332e-206	-1.0643	0.022	0.136	2.86377e-202
SDC2	1.06977e-206	0.278987	0.216	0.102	2.99375e-202
ARHGAP18	2.46511e-206	-0.615179	0.034	0.155	6.89862e-202
PSMC3	4.66783e-206	0.498142	0.33	0.195	1.30629e-201
FHL3	6.59571e-206	0.397905	0.112	0.04	1.84581e-201
MIF	1.0309e-205	0.509695	0.631	0.489	2.88499e-201
CARD8	4.12856e-205	-0.59094	0.024	0.139	1.15538e-200
RGCC	6.27889e-205	-1.47688	0.183	0.327	1.75715e-200
RAB34	6.46108e-205	0.483673	0.199	0.097	1.80813e-200
UPP1	1.38087e-204	-0.58341	0.023	0.137	3.86436e-200
GDI1	1.68555e-204	0.455652	0.209	0.102	4.71701e-200
GIMAP6	1.9696e-204	-0.581827	0.004	0.105	5.51193e-200
PELO	7.38222e-204	0.366305	0.124	0.047	2.06591e-199
TSPO	4.38583e-202	-0.639728	0.277	0.424	1.22737e-197
FTH1P10	4.9707e-202	-0.968861	0.231	0.369	1.39105e-197
FTX	1.20033e-201	0.507427	0.303	0.174	3.35911e-197
LGALS9	1.27564e-201	-0.496986	0.005	0.106	3.56989e-197
MAF	1.8753e-200	-0.81486	0.062	0.189	5.24803e-196
BTG1	2.39044e-200	-1.05779	0.794	0.789	6.68965e-196
GLRX	1.51896e-199	-0.628701	0.085	0.219	4.25081e-195
PTGR1	1.74898e-199	0.396177	0.128	0.05	4.89453e-195
TMEM141	4.28262e-199	0.501014	0.204	0.101	1.19849e-194
CFLAR	1.01202e-198	-0.629864	0.225	0.378	2.83214e-194
FYN	2.53016e-198	-0.736014	0.1	0.237	7.08065e-194
ENG	1.01074e-197	-1.034	0.113	0.247	2.82855e-193
ADAMTSL3	1.70232e-197	0.464283	0.102	0.036	4.76395e-193
BAZ1A	1.87387e-197	-0.609705	0.075	0.208	5.24403e-193
RP11-792A8.4	1.88781e-197	0.360337	0.127	0.049	5.28303e-193
ECSCR	3.51884e-197	-0.775857	0.013	0.116	9.84746e-193
LYAR	1.00385e-196	-0.746195	0.066	0.192	2.80926e-192
H2AFJ	1.25276e-196	0.507469	0.299	0.172	3.50586e-192
SERPINB6	1.76258e-196	0.487035	0.309	0.182	4.93259e-192
GYPC	2.94754e-196	-0.668024	0.19	0.34	8.24868e-192
DIAPH1	3.008e-196	-0.610001	0.033	0.147	8.41788e-192
TMEM176B	3.262e-196	-0.680144	0.04	0.159	9.12871e-192
NDUFS3	3.52363e-196	0.455918	0.256	0.137	9.86087e-192
ECI1	3.70186e-196	0.349584	0.12	0.045	1.03597e-191
AK1	9.41887e-196	0.371357	0.16	0.07	2.63587e-191
TMEM88	1.10908e-195	-1.05759	0.02	0.128	3.10376e-191
EI24	1.25847e-195	0.424879	0.214	0.108	3.52184e-191
RPLP0	1.61028e-195	-0.451816	0.701	0.772	4.50636e-191
CHMP5	2.42584e-195	0.473409	0.372	0.232	6.7887e-191
ACO2	2.51989e-195	0.381443	0.182	0.084	7.05192e-191
UQCRH	3.68262e-195	0.36747	0.614	0.48	1.03058e-190
NDUFA11	4.52737e-195	0.488816	0.535	0.39	1.26698e-190
CCDC107	6.08588e-195	0.498976	0.338	0.204	1.70313e-190
NAXE	7.41578e-195	0.446153	0.205	0.101	2.07531e-190
NAMPT	9.56499e-195	-0.91465	0.127	0.261	2.67676e-190
RPL9	2.50344e-194	-0.33496	0.884	0.924	7.00587e-190
PSMB6	3.29297e-194	0.473859	0.456	0.308	9.21539e-190
CTSB	8.3581e-194	-1.42652	0.197	0.325	2.33901e-189
ST3GAL1	8.53244e-194	-0.538796	0.021	0.128	2.3878e-189
PHACTR1	8.98593e-194	-0.797917	0.009	0.108	2.51471e-189
ADRB2	9.01682e-194	-0.628181	0.008	0.108	2.52336e-189
JAM2	1.73566e-193	-0.602182	0.009	0.109	4.85723e-189
HMGB2	1.49352e-192	-0.706858	0.157	0.3	4.17962e-188
ARHGEF12	1.63953e-192	0.408211	0.167	0.076	4.58823e-188
CKLF	2.69372e-191	-0.634567	0.119	0.259	7.53836e-187
SMIM12	7.45462e-191	0.380678	0.201	0.098	2.08618e-186
CBX7	1.04897e-190	0.353638	0.134	0.054	2.93555e-186
ARHGEF3	1.15776e-190	-0.555673	0.005	0.1	3.23999e-186
CFD	2.12249e-190	-2.97957	0.152	0.279	5.93978e-186
TMEM50A	6.02969e-190	0.49447	0.552	0.407	1.68741e-185
SP110	1.24244e-189	-0.585753	0.07	0.197	3.47697e-185
S100A16	1.62635e-189	-0.616476	0.02	0.126	4.55134e-185
SOD2	1.66454e-189	-1.24025	0.177	0.306	4.65822e-185
SORBS3	2.75352e-189	0.398905	0.17	0.078	7.70572e-185
ZBTB10	3.17147e-189	0.306689	0.103	0.037	8.87537e-185
RPL4	3.97018e-189	-0.432086	0.68	0.772	1.11105e-184
SAMHD1	1.61237e-188	-0.660048	0.102	0.233	4.51222e-184
COL15A1	1.63676e-188	-0.728388	0.014	0.116	4.58048e-184
PREX1	2.89251e-188	-0.553477	0.009	0.106	8.0947e-184
CKS2	5.91922e-188	-0.666322	0.037	0.149	1.65649e-183
HMGN3	9.74023e-188	0.488318	0.431	0.287	2.7258e-183
APOL6	1.08292e-187	-0.610255	0.038	0.151	3.03056e-183
DTWD1	1.47253e-187	0.413747	0.152	0.067	4.12086e-183
ADGRL4	1.99597e-187	-0.73655	0.01	0.107	5.58571e-183
HOPX	2.23498e-187	-0.887069	0.05	0.165	6.25459e-183
CD34	8.39719e-187	-0.751609	0.044	0.158	2.34995e-182
ECM1	9.71727e-187	0.472316	0.177	0.084	2.71938e-182
SH3PXD2A	1.07274e-186	0.337858	0.11	0.041	3.00206e-182
B4GALT1	1.92584e-186	-0.601155	0.051	0.17	5.38946e-182
ZC3HAV1	2.02221e-186	-0.694777	0.09	0.219	5.65915e-182
KLHL42	5.04677e-186	0.3031	0.111	0.041	1.41234e-181
HDAC5	6.55561e-186	0.326736	0.131	0.053	1.83459e-181
COX6B1	8.54396e-186	0.393418	0.684	0.559	2.39103e-181
POLD2	1.52758e-185	0.371991	0.157	0.07	4.27494e-181
BST2	1.9767e-184	-0.815752	0.24	0.385	5.53181e-180
HMGN2	2.45021e-184	0.469704	0.55	0.414	6.85692e-180
TNFAIP2	6.48301e-184	-0.671123	0.031	0.141	1.81427e-179
FIS1	6.8043e-184	0.464479	0.412	0.272	1.90418e-179
THBD	9.19415e-184	-0.845556	0.039	0.15	2.57298e-179
PNKD	9.54648e-184	0.447798	0.262	0.144	2.67158e-179
PARP8	9.95734e-184	-0.643754	0.02	0.122	2.78656e-179
SERP1	1.21216e-183	-0.542317	0.265	0.412	3.39222e-179
RAB29	2.72493e-183	-0.577796	0.017	0.117	7.62572e-179
PKM	4.0281e-183	0.462259	0.529	0.388	1.12726e-178
WLS	5.09296e-183	0.317482	0.111	0.042	1.42526e-178
WASL	9.65576e-183	0.376415	0.139	0.059	2.70216e-178
CNOT6L	1.14171e-182	-0.757833	0.075	0.196	3.19508e-178
SUMO2	4.7373e-182	0.395444	0.721	0.61	1.32573e-177
CDC42SE1	8.82498e-182	-0.689947	0.088	0.215	2.46967e-177
UQCRFS1	1.1022e-181	0.406778	0.337	0.205	3.08451e-177
PRKRA	3.04994e-181	0.405908	0.196	0.097	8.53524e-177
TMEM109	3.17086e-181	0.47202	0.283	0.163	8.87364e-177
TCEA2	5.13347e-180	0.370752	0.132	0.055	1.4366e-175
DIAPH2	5.57831e-180	0.408583	0.171	0.08	1.56109e-175
ZC2HC1A	7.35938e-180	0.360488	0.109	0.041	2.05952e-175
VSIR	1.10548e-179	-0.650874	0.126	0.257	3.0937e-175
SDCBP	2.24847e-179	-0.647145	0.344	0.469	6.29234e-175
FLYWCH2	3.19057e-179	0.420053	0.184	0.09	8.9288e-175
SEM1	4.35647e-179	0.479242	0.507	0.367	1.21916e-174
ORAI1	1.17671e-178	-0.518325	0.009	0.103	3.29302e-174
MCFD2	2.42166e-178	0.440981	0.19	0.095	6.777e-174
LINC00969	4.7616e-178	0.526305	0.276	0.161	1.33253e-173
ABLIM1	2.05999e-177	-0.482451	0.011	0.106	5.76487e-173
TSHZ2	2.59849e-177	-0.531728	0.01	0.104	7.27187e-173
TMEM9B	1.20182e-176	-0.485631	0.064	0.185	3.36329e-172
ETS1	3.33965e-176	-0.770311	0.124	0.249	9.34601e-172
MPDZ	8.03456e-176	0.321122	0.106	0.04	2.24847e-171
TMEM204	1.62873e-175	0.422744	0.229	0.122	4.55799e-171
SMCHD1	1.83347e-175	-0.714461	0.115	0.241	5.13097e-171
HIGD1A	9.54951e-175	0.3929	0.244	0.133	2.67243e-170
TNFSF13B	1.12916e-173	-0.4696	0.01	0.103	3.15995e-169
NDUFS6	2.60081e-173	0.430268	0.405	0.267	7.27837e-169
ACSL3	4.71403e-173	0.404792	0.214	0.112	1.31922e-168
RABGAP1	8.60948e-173	0.320451	0.122	0.049	2.40936e-168
C4orf48	1.05309e-172	-0.523224	0.052	0.166	2.94707e-168
DEGS1	1.08817e-172	0.454945	0.253	0.143	3.04525e-168
PCNP	1.81675e-172	0.471927	0.396	0.262	5.08417e-168
FKBP8	4.4804e-172	0.455323	0.447	0.308	1.25384e-167
GATM	4.81363e-172	0.36778	0.107	0.041	1.34709e-167
CCL2	5.99308e-172	0.599732	0.293	0.17	1.67716e-167
IVNS1ABP	1.06458e-171	-0.545301	0.035	0.14	2.97922e-167
BAD	1.67912e-171	0.407777	0.211	0.111	4.699e-167
LUC7L3	6.01439e-171	0.478553	0.431	0.294	1.68313e-166
CETN2	6.75149e-171	0.367331	0.15	0.068	1.8894e-166
GNG12	6.83683e-171	0.387303	0.137	0.06	1.91329e-166
RPS8	8.3627e-171	-0.314066	0.928	0.947	2.3403e-166
CTBP2	9.86798e-171	0.355279	0.178	0.086	2.76155e-166
RASGRP2	9.93029e-171	0.348641	0.2	0.099	2.77899e-166
ATP1A1	1.10318e-170	-0.588588	0.152	0.286	3.08724e-166
THOC2	1.36717e-170	0.442112	0.279	0.162	3.82602e-166
ANXA5	6.42879e-170	0.365719	0.621	0.459	1.7991e-165
RNF5	7.81736e-170	0.431356	0.254	0.143	2.18769e-165
NEDD9	1.594e-169	-0.649878	0.061	0.174	4.46081e-165
FKBP11	3.28781e-169	-0.645333	0.05	0.159	9.20094e-165
GHITM	8.16599e-169	0.435977	0.448	0.311	2.28525e-164
PNISR	8.78997e-169	0.458981	0.576	0.437	2.45987e-164
C1orf123	9.28571e-169	0.409026	0.204	0.106	2.5986e-164
NDUFC2	1.33085e-168	0.42653	0.472	0.332	3.72439e-164
PGRMC1	3.16179e-168	0.413676	0.188	0.095	8.84826e-164
CXCL16	4.92979e-168	-0.512892	0.011	0.1	1.3796e-163
NDUFB6	5.45626e-168	0.419094	0.349	0.22	1.52693e-163
MINOS1	1.05652e-167	0.427253	0.513	0.377	2.95667e-163
FNBP1	1.31125e-167	-0.641018	0.125	0.251	3.66954e-163
PPP1CA	1.97625e-167	-0.588004	0.214	0.346	5.53053e-163
MRPS26	3.27764e-167	0.385183	0.197	0.1	9.17248e-163
ACTR10	3.56856e-167	0.423665	0.252	0.142	9.98661e-163
NREP	7.26937e-167	0.267712	0.101	0.038	2.03433e-162
RPL3	1.13699e-166	-0.337219	0.95	0.956	3.18187e-162
CLIC1	2.34014e-166	-0.469232	0.575	0.662	6.54889e-162
ANXA3	5.4187e-166	-0.827162	0.02	0.115	1.51642e-161
CPED1	9.1534e-166	0.301117	0.104	0.039	2.56158e-161
RPS4Y1	1.16938e-165	-0.44521	0.478	0.606	3.27251e-161
MRPL43	1.28253e-165	0.435904	0.24	0.134	3.58917e-161
FOSL2	1.4893e-165	-0.604682	0.058	0.168	4.16782e-161
LYN	2.57518e-165	-0.495631	0.02	0.115	7.20664e-161
CHURC1	3.2271e-165	0.453762	0.426	0.294	9.03103e-161
PLXDC2	4.06693e-165	-0.445364	0.028	0.129	1.13813e-160
FAM65B	4.48108e-165	-0.71723	0.047	0.151	1.25403e-160
BID	1.24477e-164	-0.457752	0.016	0.109	3.4835e-160
TMEM176A	9.58563e-164	-0.60537	0.029	0.129	2.68254e-159
SARS	1.29056e-163	0.438709	0.285	0.169	3.61164e-159
PRDX3	1.61432e-163	0.453333	0.32	0.2	4.51769e-159
GOLIM4	2.87585e-163	0.406918	0.28	0.164	8.04807e-159
TCAF1	3.29525e-163	0.356818	0.125	0.053	9.22174e-159
UBE2E2	1.87887e-162	0.414978	0.155	0.074	5.25803e-158
NDUFS8	2.01087e-162	0.408554	0.352	0.225	5.62741e-158
SEC14L1	5.64981e-162	-0.663903	0.066	0.177	1.5811e-157
GLIPR2	6.48642e-162	-0.550486	0.084	0.202	1.81523e-157
RAPH1	8.49114e-162	0.395087	0.117	0.049	2.37624e-157
MAGEH1	5.51576e-161	0.382685	0.151	0.07	1.54359e-156
PRR13	2.37738e-160	-0.528723	0.184	0.316	6.65311e-156
RPS5	1.52852e-159	-0.338288	0.812	0.863	4.27757e-155
SDHA	2.07788e-159	0.36435	0.219	0.117	5.81494e-155
EGFL7	2.14195e-159	-0.875855	0.067	0.177	5.99424e-155
MRPL2	4.56295e-159	0.345214	0.146	0.067	1.27694e-154
CCDC18-AS1	5.62e-159	0.428057	0.15	0.07	1.57276e-154
C19orf70	5.92377e-159	0.45513	0.363	0.237	1.65777e-154
APRT	1.23625e-158	-0.522706	0.223	0.357	3.45965e-154
KNOP1	2.35924e-158	0.37541	0.179	0.089	6.60234e-154
MTFR1L	4.05661e-158	0.303056	0.127	0.054	1.13524e-153
PDHB	4.54163e-158	0.384282	0.24	0.134	1.27098e-153
RGS19	4.62266e-158	-0.486902	0.019	0.11	1.29365e-153
KIAA0040	9.93531e-158	0.387819	0.208	0.11	2.7804e-153
PDCD4	1.27646e-157	-0.620021	0.104	0.222	3.57217e-153
ISCU	1.90399e-157	0.357361	0.479	0.342	5.32832e-153
FCGRT	2.58984e-157	-0.658082	0.185	0.315	7.24768e-153
ELK3	3.38722e-157	-0.543192	0.03	0.126	9.47913e-153
MIS18BP1	4.73211e-157	-0.505295	0.044	0.147	1.32428e-152
IDH3G	5.34348e-157	0.430251	0.261	0.152	1.49537e-152
STOML2	6.93551e-157	0.388132	0.231	0.129	1.9409e-152
RPL36A	2.81245e-156	-0.466804	0.515	0.645	7.87064e-152
PTP4A2	3.28276e-156	-0.577057	0.18	0.307	9.18679e-152
CLDN5	6.67027e-156	-1.12294	0.017	0.104	1.86668e-151
MARCKSL1	2.03827e-155	-0.602834	0.056	0.162	5.70411e-151
EVI5	2.90172e-155	0.372385	0.156	0.076	8.12048e-151
SLC38A2	5.34565e-155	0.497886	0.331	0.212	1.49598e-150
PDHA1	1.63878e-154	0.334439	0.189	0.096	4.58614e-150
TMEM184B	1.8081e-154	0.284681	0.124	0.053	5.05996e-150
RHOQ	4.12548e-154	0.408062	0.197	0.105	1.15451e-149
CRELD1	7.84777e-154	0.307591	0.119	0.05	2.1962e-149
TPT1-AS1	1.23708e-153	0.357979	0.129	0.057	3.46196e-149
CLK1	1.2383e-153	-0.592356	0.207	0.333	3.4654e-149
PMM1	2.18123e-153	0.306341	0.106	0.043	6.10417e-149
RUNX1T1	3.36535e-153	0.322502	0.123	0.053	9.41794e-149
UROD	3.45031e-153	0.375598	0.156	0.075	9.6557e-149
NDUFV3	6.31322e-153	0.37781	0.249	0.142	1.76675e-148
C9orf142	9.31846e-153	-0.581306	0.105	0.222	2.60777e-148
RHOF	1.89511e-152	-0.529149	0.017	0.104	5.30346e-148
ATP2B1	2.01141e-152	-0.588307	0.111	0.229	5.62892e-148
NFE2L1	3.43769e-152	0.388407	0.183	0.094	9.62038e-148
ATP2B1-AS1	4.22012e-152	-0.599328	0.042	0.142	1.181e-147
SERF2	1.30045e-151	-0.30682	0.871	0.902	3.6393e-147
AP3M2	1.59564e-151	0.281948	0.112	0.046	4.46539e-147
CLIC4	2.95217e-151	0.350217	0.241	0.137	8.26164e-147
SLC39A6	3.1261e-151	0.336183	0.133	0.06	8.7484e-147
SEPT2	8.32519e-151	0.42367	0.373	0.249	2.3298e-146
F8	1.07804e-150	-0.662388	0.016	0.101	3.0169e-146
FAM198B	1.40661e-150	-0.419153	0.02	0.107	3.93639e-146
MYH9	2.45623e-150	0.460695	0.39	0.265	6.87375e-146
TMEM165	3.57174e-150	0.469269	0.34	0.223	9.99552e-146
EVA1B	8.37452e-150	0.38313	0.126	0.057	2.34361e-145
GRHPR	2.00123e-149	0.410494	0.215	0.12	5.60044e-145
TAPBP	2.54554e-149	-0.562015	0.167	0.29	7.1237e-145
HBEGF	5.5704e-149	-0.561824	0.017	0.102	1.55888e-144
CHIC2	5.90169e-149	-0.44927	0.032	0.125	1.65159e-144
SHPRH	8.1011e-149	0.388185	0.176	0.09	2.26709e-144
HPCAL1	9.68603e-149	-0.451983	0.035	0.131	2.71064e-144
CTSL	9.7603e-149	0.32574	0.335	0.212	2.73142e-144
ANKRD10	1.07553e-148	0.417121	0.244	0.141	3.00987e-144
CMIP	1.26124e-148	-0.454206	0.024	0.112	3.52959e-144
SPTBN1	1.41951e-148	0.260002	0.365	0.227	3.9725e-144
WDFY2	1.4222e-148	0.36525	0.136	0.062	3.98002e-144
PABPC1	2.02952e-148	-0.505479	0.523	0.614	5.67961e-144
OAT	2.64261e-148	0.396446	0.215	0.119	7.39534e-144
ATM	4.94707e-148	-0.580799	0.086	0.198	1.38444e-143
MT1X	5.0356e-148	0.681628	0.262	0.157	1.40921e-143
VAMP5	6.27406e-148	-0.642089	0.191	0.313	1.7558e-143
SCYL1	8.50397e-148	0.322532	0.124	0.055	2.37984e-143
C1QBP	9.64608e-148	0.429925	0.34	0.222	2.69946e-143
ZBTB38	1.08998e-147	0.377429	0.332	0.209	3.0503e-143
RAD23A	1.29997e-147	0.422566	0.42	0.294	3.63796e-143
NDUFA8	1.44054e-147	0.341352	0.258	0.151	4.03134e-143
EMC7	1.61077e-147	0.425657	0.294	0.182	4.50773e-143
SCOC	2.63405e-147	0.389973	0.197	0.106	7.37138e-143
PCAT19	3.00155e-147	-0.681887	0.018	0.104	8.39982e-143
UACA	4.75679e-147	0.368012	0.227	0.128	1.33119e-142
ARL6IP5	3.82007e-146	-0.508527	0.319	0.443	1.06905e-141
MEF2D	7.29196e-146	0.294315	0.115	0.049	2.04066e-141
SPCS3	1.88995e-145	-0.496211	0.101	0.216	5.28904e-141
FH	2.11602e-145	0.283705	0.123	0.054	5.92169e-141
PALMD	3.14242e-145	-0.675219	0.042	0.137	8.79406e-141
SOCS2	5.61861e-145	0.313603	0.16	0.078	1.57237e-140
PTBP3	7.43045e-145	-0.467974	0.048	0.146	2.07941e-140
MAF1	1.17802e-144	0.410971	0.298	0.186	3.29669e-140
GNPTAB	1.62835e-144	-0.546289	0.036	0.128	4.55693e-140
SLCO3A1	2.038e-144	0.363791	0.203	0.11	5.70335e-140
LRPAP1	6.42487e-144	0.43934	0.336	0.22	1.798e-139
GAS5	7.03995e-144	-0.531023	0.322	0.444	1.97013e-139
RAMP3	1.79315e-143	-0.764969	0.018	0.1	5.01812e-139
AK3	7.2047e-143	0.369608	0.21	0.116	2.01623e-138
MORF4L1	8.59122e-143	0.371997	0.685	0.568	2.40425e-138
C1orf132	1.44347e-142	0.280604	0.105	0.043	4.03956e-138
RNH1	1.46383e-142	0.437122	0.423	0.3	4.09654e-138
PIP4K2A	4.52566e-142	-0.658889	0.101	0.208	1.26651e-137
IGFBP2	5.59137e-142	0.515853	0.184	0.097	1.56474e-137
AGTRAP	5.92448e-142	-0.436841	0.032	0.123	1.65797e-137
EPB41L2	8.19257e-142	0.382382	0.256	0.153	2.29269e-137
CHST12	9.89107e-142	-0.611076	0.113	0.224	2.76802e-137
ATP6AP2	1.02976e-141	0.401432	0.406	0.281	2.8818e-137
UBALD2	2.11783e-141	-0.473771	0.046	0.142	5.92675e-137
DPM3	2.41838e-141	0.394938	0.21	0.116	6.76784e-137
ACYP1	3.90334e-141	0.319665	0.137	0.064	1.09235e-136
ATP6V1G1	4.88057e-141	0.391924	0.579	0.458	1.36583e-136
PIN1	4.94105e-141	0.385675	0.3	0.187	1.38275e-136
PLSCR1	5.15376e-141	-0.52696	0.107	0.222	1.44228e-136
FABP3	1.581e-140	-0.261474	0.158	0.076	4.42444e-136
ARHGAP17	1.98077e-140	0.274088	0.101	0.041	5.54318e-136
RPL24	3.55183e-140	-0.276722	0.823	0.877	9.9398e-136
HSDL2	6.56464e-140	0.261242	0.114	0.049	1.83711e-135
PTPN9	1.84571e-139	0.304539	0.104	0.043	5.16522e-135
NUDC	4.92554e-139	0.42484	0.364	0.246	1.37841e-134
PLA2G2A	2.58842e-138	-1.17644	0.131	0.058	7.24368e-134
RPS27L	9.9807e-138	0.434547	0.554	0.427	2.7931e-133
S100A1	1.46954e-137	-0.32041	0.151	0.072	4.11251e-133
S100A13	2.30632e-137	-0.58847	0.067	0.168	6.45425e-133
IFI44L	3.85287e-137	-0.562955	0.024	0.108	1.07823e-132
EIF4A2	4.65923e-137	0.341121	0.657	0.532	1.30388e-132
SNRK	4.83575e-137	0.297986	0.166	0.083	1.35328e-132
ANKRD44	8.1441e-137	-0.510602	0.039	0.13	2.27913e-132
COX14	9.16892e-137	0.378276	0.336	0.219	2.56592e-132
MAGI2-AS3	2.05727e-136	0.344016	0.129	0.06	5.75727e-132
NFU1	2.60213e-136	0.337683	0.194	0.105	7.28207e-132
KLHDC2	3.59441e-136	0.358204	0.195	0.106	1.0059e-131
SDHB	5.29889e-136	0.387656	0.257	0.155	1.48289e-131
MRPL21	1.00286e-135	0.396788	0.223	0.128	2.80651e-131
ZNF302	1.26644e-135	0.348497	0.162	0.083	3.54414e-131
SLC25A36	1.34951e-135	0.369028	0.194	0.106	3.77661e-131
HSD17B12	1.8369e-135	0.346021	0.237	0.139	5.14055e-131
HIPK2	1.95815e-135	0.27862	0.161	0.08	5.47987e-131
GCSH	2.46737e-135	0.288583	0.13	0.06	6.90493e-131
TNFRSF14	2.71146e-135	-0.464636	0.044	0.136	7.58801e-131
BHLHE40	2.8016e-135	-0.561032	0.073	0.173	7.84027e-131
KIAA1551	3.01866e-135	-0.620218	0.116	0.225	8.44772e-131
MORF4L2	4.12484e-135	0.429783	0.315	0.205	1.15434e-130
PXN	4.35499e-135	-0.444198	0.023	0.105	1.21874e-130
TOB2	5.91273e-135	0.387119	0.25	0.149	1.65468e-130
PTPN4	5.95372e-135	-0.53644	0.033	0.12	1.66615e-130
TMEM55A	6.22826e-135	0.367222	0.139	0.068	1.74298e-130
NIT2	1.94965e-134	0.31965	0.125	0.058	5.45609e-130
NDUFV2	9.255e-134	0.36979	0.305	0.195	2.59001e-129
ARID5A	1.02413e-133	0.331775	0.231	0.132	2.86603e-129
WARS	1.65211e-133	-0.652783	0.038	0.127	4.62342e-129
RP11-425L10.1	2.10659e-133	-0.5012	0.207	0.326	5.8953e-129
ROCK1	3.04141e-133	0.392681	0.356	0.239	8.51139e-129
AAMDC	7.18793e-133	0.351598	0.182	0.098	2.01154e-128
SLC39A1	8.47905e-133	0.407183	0.217	0.127	2.37286e-128
SVIL	8.49565e-133	0.326198	0.133	0.063	2.37751e-128
ZNF22	1.00284e-132	0.379355	0.22	0.126	2.80644e-128
EMC4	1.82486e-132	0.397777	0.301	0.193	5.10687e-128
NMI	2.82508e-132	-0.421722	0.031	0.116	7.90599e-128
COPS7A	5.39608e-132	0.335068	0.13	0.062	1.51009e-127
SYNGR1	1.02813e-131	0.31563	0.137	0.066	2.87722e-127
CRIM1	1.20267e-131	0.289189	0.14	0.067	3.36566e-127
TRIP10	1.48201e-131	0.357585	0.141	0.07	4.14739e-127
CDS2	2.93597e-131	0.314122	0.162	0.082	8.21631e-127
WNK1	4.06716e-131	-0.510565	0.105	0.211	1.13819e-126
CCT7	5.29654e-131	0.38681	0.287	0.182	1.48224e-126
SMYD4	6.03196e-131	0.294732	0.105	0.045	1.68805e-126
FBLN2	1.01944e-130	-0.703893	0.028	0.11	2.85291e-126
VEZF1	1.78131e-129	0.32486	0.174	0.093	4.985e-125
SUB1	2.67827e-129	-0.462149	0.426	0.531	7.49513e-125
UTRN	8.54026e-129	0.326638	0.333	0.214	2.38999e-124
EIF3K	1.21894e-128	0.368029	0.637	0.529	3.4112e-124
ANXA11	1.52338e-128	0.409165	0.391	0.274	4.26318e-124
RORA	1.58711e-128	-0.620391	0.096	0.198	4.44152e-124
SEC63	2.70269e-128	0.373005	0.243	0.147	7.56347e-124
PPP1R15A	5.33096e-128	0.584269	0.589	0.493	1.49187e-123
MGAT1	7.17985e-128	-0.496397	0.129	0.24	2.00928e-123
ELOVL5	9.76847e-128	0.331035	0.204	0.114	2.73371e-123
RPS6KA3	2.43172e-126	-0.394267	0.035	0.119	6.80516e-122
OSBPL9	3.93551e-126	0.28626	0.134	0.065	1.10135e-121
RCN2	5.43059e-126	0.356273	0.249	0.151	1.51975e-121
SLC9A3R1	1.19548e-125	-0.51821	0.035	0.118	3.34555e-121
MAML2	2.29402e-125	0.317579	0.125	0.059	6.41982e-121
ITGB1BP1	3.40113e-125	0.366703	0.306	0.199	9.51807e-121
DLD	3.51672e-125	0.297609	0.159	0.082	9.84154e-121
HINT2	7.87399e-125	0.379068	0.22	0.13	2.20354e-120
SNHG8	9.87539e-125	-0.471781	0.166	0.279	2.76363e-120
CRTAP	9.97941e-125	0.382247	0.275	0.175	2.79274e-120
MIR22HG	6.78003e-124	0.302986	0.13	0.063	1.89739e-119
BAG1	7.1726e-124	0.355771	0.273	0.172	2.00725e-119
TNFAIP8	7.34351e-124	-0.493265	0.057	0.148	2.05508e-119
TECR	7.52312e-124	0.455024	0.356	0.247	2.10534e-119
CALCOCO1	1.08586e-123	0.306439	0.147	0.074	3.03878e-119
HADHB	1.24956e-123	0.333961	0.266	0.166	3.49689e-119
TRAK1	1.81275e-123	0.251817	0.102	0.044	5.07298e-119
AHCYL1	1.87785e-123	0.339714	0.187	0.105	5.25517e-119
AKAP13	2.71599e-123	-0.514413	0.268	0.383	7.6007e-119
TRIM22	2.30188e-122	-0.436016	0.058	0.151	6.44181e-118
ATRAID	5.88407e-122	0.41019	0.395	0.28	1.64666e-117
SNX3	9.18557e-122	0.3436	0.592	0.472	2.57058e-117
2022-03-06	1.057e-121	0.355807	0.254	0.156	2.958e-117
VPS37B	1.40496e-121	-0.534128	0.03	0.109	3.93179e-117
DDAH2	2.69039e-121	0.38463	0.306	0.201	7.52906e-117
ATAD1	4.74105e-121	0.307965	0.152	0.078	1.32678e-116
SMARCB1	6.1268e-121	0.330666	0.181	0.1	1.71459e-116
SDHC	8.04097e-121	0.385399	0.313	0.207	2.25027e-116
USP53	1.3445e-120	-0.401225	0.026	0.104	3.76258e-116
RNF166	1.81239e-120	-0.461506	0.034	0.115	5.07196e-116
SSR4	2.35086e-120	-0.404711	0.407	0.514	6.57888e-116
ATP6V1E1	3.0863e-120	0.373789	0.288	0.185	8.63701e-116
ZNF428	3.17741e-120	0.348206	0.266	0.166	8.89199e-116
PSMD4	3.37133e-120	0.365381	0.338	0.228	9.43468e-116
CNST	6.41969e-120	0.296678	0.119	0.056	1.79655e-115
HSP90AA1	7.02098e-120	-0.528455	0.813	0.845	1.96482e-115
PARP14	9.86288e-120	-0.475623	0.078	0.175	2.76013e-115
TMEM120A	1.25971e-119	0.340855	0.14	0.071	3.52529e-115
ZNF638	1.30758e-119	0.370353	0.237	0.145	3.65927e-115
MYL6B	1.60199e-119	0.278248	0.112	0.051	4.48316e-115
LAMC1	2.68331e-119	0.300729	0.154	0.081	7.50925e-115
MAP4K4	5.23633e-119	0.321344	0.158	0.084	1.46539e-114
METTL7A	6.30931e-119	0.405061	0.16	0.087	1.76566e-114
IFT57	7.28273e-119	0.303263	0.149	0.077	2.03807e-114
TGM2	1.63454e-118	-0.515902	0.027	0.104	4.57427e-114
NFE2L2	1.64327e-118	-0.534813	0.27	0.376	4.59869e-114
TES	1.71779e-118	-0.45418	0.065	0.157	4.80723e-114
GNB4	2.90382e-118	0.300255	0.142	0.073	8.12634e-114
POLR2F	3.31028e-118	0.382987	0.301	0.198	9.26382e-114
TPP1	7.05134e-118	-0.427813	0.067	0.159	1.97332e-113
RPL17	9.61863e-118	-0.369788	0.61	0.696	2.69177e-113
ETFDH	1.22283e-117	0.281424	0.117	0.055	3.4221e-113
OPTN	1.31462e-117	0.307746	0.273	0.169	3.67895e-113
HIBADH	2.23856e-117	0.27775	0.121	0.058	6.2646e-113
TMEM205	3.26385e-117	0.387218	0.197	0.115	9.1339e-113
CNPY3	3.68124e-117	-0.419592	0.07	0.163	1.03019e-112
CH17-189H20.1	9.94041e-117	-0.541551	0.051	0.134	2.78182e-112
RAB27A	2.86028e-116	-0.472238	0.036	0.114	8.00451e-112
SAT2	2.99244e-116	0.386258	0.241	0.15	8.37436e-112
RPL7A	3.10427e-116	-0.274442	0.809	0.846	8.68729e-112
OPA3	3.42126e-116	0.352147	0.125	0.061	9.5744e-112
CCDC69	6.35713e-116	-0.439368	0.032	0.109	1.77904e-111
TCEAL1	7.15437e-116	0.308208	0.118	0.056	2.00215e-111
ZFAS1	1.23542e-115	-0.437886	0.281	0.394	3.45732e-111
PSMF1	1.99351e-115	0.349621	0.236	0.145	5.57884e-111
AKR1C3	2.3504e-115	-0.491302	0.052	0.137	6.57758e-111
UBE2D3	3.01795e-115	-0.404158	0.418	0.521	8.44573e-111
SMARCA2	9.04057e-115	-0.456758	0.081	0.174	2.53e-110
RAB11B	1.2996e-114	0.35531	0.275	0.176	3.63693e-110
GPAA1	2.87512e-114	0.362974	0.178	0.1	8.04602e-110
BLOC1S2	3.48507e-114	-0.383438	0.051	0.136	9.75296e-110
STK3	3.69581e-114	0.310074	0.113	0.054	1.03427e-109
NOTCH4	3.87371e-114	-0.64217	0.029	0.103	1.08406e-109
CYHR1	6.21271e-114	0.288768	0.107	0.049	1.73863e-109
APOBEC3C	6.32297e-114	-0.559837	0.088	0.18	1.76948e-109
ANAPC11	7.97158e-114	0.373995	0.406	0.293	2.23085e-109
XAF1	1.84776e-113	-0.609237	0.086	0.18	5.17096e-109
DIP2A	3.76179e-113	-0.515248	0.054	0.137	1.05274e-108
ADD3	3.87924e-113	-0.457292	0.105	0.205	1.0856e-108
POLR2I	1.27463e-112	0.353639	0.26	0.165	3.56704e-108
HTRA1	3.92508e-112	0.285877	0.163	0.089	1.09843e-107
NDUFA7	7.5162e-112	0.327195	0.168	0.092	2.10341e-107
MAP3K8	8.08123e-112	-0.457236	0.045	0.126	2.26153e-107
ECHS1	8.60889e-112	0.352909	0.264	0.169	2.4092e-107
YPEL2	8.68825e-112	0.308068	0.144	0.075	2.43141e-107
SEPT10	8.93907e-112	0.302122	0.141	0.073	2.5016e-107
ADAM15	1.03696e-111	-0.420365	0.031	0.106	2.90195e-107
COMT	1.03731e-111	0.408897	0.324	0.225	2.90291e-107
SAMD9L	1.0868e-111	-0.408637	0.028	0.102	3.04142e-107
PYURF	1.1819e-111	0.367019	0.364	0.256	3.30755e-107
NDUFA4	2.50763e-111	0.566379	0.59	0.596	7.0176e-107
CSK	2.62174e-111	-0.420661	0.033	0.108	7.33693e-107
RAB11FIP1	3.19953e-111	-0.449759	0.031	0.104	8.95389e-107
IFI6	5.73991e-111	-0.737624	0.178	0.28	1.60632e-106
AP2A1	6.22935e-111	0.287648	0.125	0.062	1.74328e-106
CHCHD3	7.3766e-111	0.2862	0.169	0.093	2.06434e-106
MT-ND5	1.15566e-110	0.27576	0.743	0.652	3.23411e-106
UBE2L6	2.75673e-110	-0.440037	0.083	0.176	7.7147e-106
SPG20	2.76872e-110	0.314089	0.168	0.093	7.74827e-106
OAF	5.09701e-110	0.393229	0.116	0.057	1.4264e-105
ARPC4	9.68662e-110	-0.474631	0.208	0.313	2.7108e-105
ATP5F1	1.28714e-109	0.353812	0.426	0.315	3.60207e-105
CFH	1.58553e-109	-0.607068	0.036	0.113	4.43711e-105
STMN1	1.73357e-109	-0.551384	0.069	0.156	4.8514e-105
TIMM44	1.43691e-108	0.295178	0.131	0.067	4.0212e-104
ITSN1	2.87064e-108	0.300967	0.105	0.049	8.03349e-104
ELOB	3.02208e-108	0.342938	0.638	0.541	8.45728e-104
TGIF1	4.02075e-108	-0.453873	0.058	0.142	1.12521e-103
CUEDC2	6.25275e-108	0.344702	0.179	0.102	1.74983e-103
LRP10	1.54976e-107	0.333103	0.252	0.16	4.337e-103
C7orf50	1.8853e-107	0.307338	0.19	0.11	5.27601e-103
KLC1	2.51114e-107	0.296885	0.176	0.1	7.02742e-103
C11orf58	2.79785e-107	0.345826	0.547	0.434	7.82978e-103
ZHX1	3.19273e-107	0.289376	0.123	0.062	8.93486e-103
HIF1A	3.28767e-107	0.256819	0.278	0.177	9.20054e-103
HSD17B11	1.28594e-106	-0.378005	0.138	0.243	3.59871e-102
RPL10A	1.82173e-106	-0.261645	0.851	0.894	5.09811e-102
NIPSNAP3A	2.2129e-106	0.309011	0.111	0.054	6.19279e-102
NDRG1	2.63211e-106	-0.394183	0.049	0.129	7.36595e-102
ITSN2	2.92392e-106	-0.444935	0.11	0.205	8.1826e-102
PRDX1	3.13612e-106	0.347629	0.508	0.39	8.77644e-102
CSAD	4.40717e-106	0.30085	0.11	0.053	1.23335e-101
CHD6	4.42588e-106	0.318141	0.163	0.09	1.23858e-101
CIB1	8.58863e-106	-0.452433	0.192	0.295	2.40353e-101
CKM	9.05775e-106	-0.385452	0.149	0.078	2.53481e-101
MTSS1	1.07966e-105	-0.373161	0.036	0.112	3.02143e-101
AAK1	1.18128e-105	-0.502458	0.207	0.308	3.30581e-101
PON2	3.35838e-105	0.270436	0.136	0.071	9.39841e-101
MYLIP	3.3754e-105	0.345814	0.256	0.162	9.44606e-101
PSMD2	3.6341e-105	0.315009	0.221	0.136	1.017e-100
APLP2	5.55898e-105	0.319614	0.422	0.309	1.55568e-100
MRPS7	8.46646e-105	0.316282	0.222	0.136	2.36934e-100
GINM1	9.30062e-105	0.341795	0.224	0.14	2.60278e-100
EEF1D	1.09303e-104	-0.269269	0.749	0.812	3.05885e-100
UBE2V2	1.41472e-104	0.331963	0.221	0.135	3.9591e-100
FAM229B	1.65783e-104	0.260597	0.101	0.047	4.63943e-100
TMEM9	1.83842e-104	0.273762	0.102	0.048	5.14483e-100
TUFM	2.89591e-104	0.350488	0.341	0.238	8.10421e-100
CYLD	2.98242e-104	-0.423733	0.046	0.122	8.3463e-100
SP100	3.47131e-104	-0.433361	0.227	0.333	9.71446e-100
MINDY2	4.68744e-104	0.286866	0.206	0.122	1.31178e-99
NFKBIZ	5.25465e-104	-0.65326	0.129	0.222	1.47051e-99
TMED2	5.69428e-104	0.348524	0.437	0.325	1.59354e-99
ITFG1	6.7532e-104	0.311635	0.173	0.099	1.88988e-99
SAMD9	7.01648e-104	-0.419354	0.047	0.125	1.96356e-99
YIF1A	7.78531e-104	0.363815	0.215	0.133	2.17872e-99
GBP4	7.95326e-104	-0.459755	0.039	0.113	2.22572e-99
WDR60	1.13e-103	0.325113	0.172	0.098	3.16229e-99
NR1H2	1.45244e-103	0.313289	0.211	0.128	4.06466e-99
LIX1L	2.93139e-103	0.283808	0.152	0.083	8.2035e-99
CMC1	2.97839e-103	-0.950733	0.146	0.236	8.33501e-99
LINC00667	3.51903e-103	0.309416	0.148	0.08	9.848e-99
RPL22	4.17052e-103	-0.278767	0.742	0.797	1.16712e-98
DAZAP2	5.08249e-103	-0.391122	0.268	0.376	1.42234e-98
COX17	5.64895e-103	0.382154	0.432	0.326	1.58086e-98
XBP1	7.07323e-103	-0.503622	0.217	0.317	1.97944e-98
FAM228B	1.30087e-102	0.255078	0.106	0.051	3.64049e-98
FAM210B	1.4472e-102	0.267249	0.118	0.059	4.04998e-98
CCNI	4.5983e-102	0.325015	0.646	0.558	1.28684e-97
PTGES2	1.23803e-101	0.286035	0.129	0.067	3.46464e-97
IFT43	1.6623e-101	0.266206	0.116	0.058	4.65193e-97
PTPN2	2.75369e-101	-0.407636	0.074	0.158	7.70621e-97
NCBP2-AS2	3.16708e-101	0.286379	0.132	0.069	8.86308e-97
NF1	3.21649e-101	0.288368	0.125	0.064	9.00133e-97
RANBP1	3.67674e-101	0.338861	0.368	0.264	1.02894e-96
HNRNPH3	3.7871e-101	0.328605	0.325	0.225	1.05982e-96
MAP2K3	4.59638e-101	-0.355159	0.039	0.112	1.2863e-96
PDCL3	1.18203e-100	0.292207	0.211	0.128	3.30791e-96
IL33	2.85365e-100	0.279361	0.141	0.076	7.98595e-96
IDH3B	3.99336e-100	0.318989	0.237	0.15	1.11754e-95
DHPS	5.71834e-100	0.3091	0.188	0.111	1.60028e-95
CREB5	7.45665e-100	-0.310529	0.031	0.102	2.08674e-95
MAP3K13	9.70291e-100	0.344589	0.182	0.108	2.71536e-95
SEC11A	1.45925e-99	-0.37731	0.221	0.326	4.08371e-95
DDX1	1.56145e-99	0.31559	0.212	0.131	4.36972e-95
MRPS25	1.65561e-99	0.302086	0.14	0.075	4.63323e-95
SKIL	3.82064e-99	-0.434873	0.089	0.176	1.06921e-94
NOP10	4.23516e-99	-0.406272	0.293	0.395	1.18521e-94
PSMC1	8.15302e-99	0.325148	0.246	0.158	2.28162e-94
FAM200B	9.45507e-99	0.317294	0.19	0.113	2.646e-94
GBAS	1.01561e-98	0.257997	0.209	0.127	2.8422e-94
ACAT1	1.12543e-98	0.286475	0.202	0.121	3.14952e-94
PSMC6	4.73778e-98	0.328408	0.243	0.156	1.32587e-93
DCTN3	8.55068e-98	0.33107	0.288	0.194	2.39291e-93
GADD45G	8.60725e-98	0.571962	0.118	0.061	2.40874e-93
SON	8.68819e-98	0.319028	0.671	0.574	2.43139e-93
DUSP23	1.30234e-97	-0.3777	0.058	0.137	3.64461e-93
UQCR10	1.44991e-97	0.29663	0.491	0.381	4.05758e-93
ISOC2	1.51034e-97	0.354403	0.136	0.074	4.22667e-93
APMAP	1.86502e-97	-0.4864	0.102	0.189	5.21925e-93
HECA	1.9073e-97	-0.388575	0.033	0.102	5.33758e-93
CFAP36	2.44983e-97	0.263779	0.15	0.083	6.85584e-93
ANAPC16	3.03717e-97	0.35957	0.524	0.424	8.49951e-93
CALHM2	9.03291e-97	0.299894	0.158	0.09	2.52786e-92
NDUFA12	9.55704e-97	0.289196	0.408	0.299	2.67454e-92
GABARAPL1	9.90167e-97	-0.434206	0.098	0.185	2.77098e-92
ARHGAP15	1.57698e-96	0.380313	0.199	0.121	4.41317e-92
NCK2	1.79e-96	0.260379	0.108	0.053	5.00931e-92
TMEM261	2.9898e-96	0.288751	0.204	0.124	8.36697e-92
FBXL3	3.23273e-96	0.276293	0.159	0.09	9.04681e-92
KPNA2	3.40731e-96	-0.365371	0.036	0.106	9.53537e-92
UFSP2	4.70629e-96	0.270674	0.143	0.078	1.31706e-91
CISD1	6.16512e-96	0.286581	0.17	0.099	1.72531e-91
MRPL40	7.08101e-96	0.305929	0.167	0.097	1.98162e-91
TMED4	7.56408e-96	0.325727	0.257	0.168	2.11681e-91
C5orf56	8.41711e-96	-0.481375	0.07	0.149	2.35553e-91
DARS	9.3834e-96	0.335422	0.22	0.139	2.62594e-91
CD40	9.78655e-96	0.369876	0.124	0.066	2.73877e-91
RILPL2	1.45951e-95	-0.442152	0.071	0.151	4.08443e-91
EMP1	1.57392e-95	-0.594503	0.149	0.243	4.40461e-91
LIMA1	1.73809e-95	0.389597	0.249	0.164	4.86405e-91
MRPL27	2.2311e-95	0.323191	0.191	0.116	6.24374e-91
JUND	2.9407e-95	-0.445682	0.317	0.42	8.22954e-91
DCK	3.79291e-95	-0.383987	0.046	0.119	1.06145e-90
MTATP6P1	3.9309e-95	0.387906	0.239	0.153	1.10006e-90
TSPAN31	4.50126e-95	0.337467	0.141	0.078	1.25968e-90
MDK	4.98857e-95	0.338267	0.141	0.077	1.39605e-90
VDAC3	6.05675e-95	0.296471	0.27	0.179	1.69498e-90
HSPA9	7.20022e-95	0.310767	0.267	0.177	2.01498e-90
USP36	8.66792e-95	-0.460351	0.055	0.13	2.42572e-90
PRKACB	1.20618e-94	-0.406039	0.036	0.103	3.37549e-90
EPSTI1	1.41295e-94	-0.412643	0.103	0.191	3.95415e-90
BRD3	7.72297e-94	0.303371	0.17	0.099	2.16127e-89
PAK2	1.17506e-93	-0.397846	0.159	0.254	3.2884e-89
TCF7L2	1.40652e-93	0.303729	0.134	0.073	3.93614e-89
NDUFB5	1.63133e-93	0.315778	0.307	0.213	4.56527e-89
BZW1	1.9706e-93	-0.41029	0.206	0.303	5.51471e-89
ALDH2	3.13776e-93	0.329214	0.214	0.137	8.78103e-89
PAIP1	3.36328e-93	0.303662	0.198	0.121	9.41213e-89
ADD1	5.6597e-93	0.27306	0.267	0.176	1.58387e-88
BIN1	7.3641e-93	-0.40173	0.061	0.137	2.06084e-88
TMEM14A	9.4806e-93	0.294448	0.147	0.082	2.65315e-88
RPL36AL	1.62921e-92	-0.327458	0.551	0.643	4.55934e-88
RP11-382A20.3	2.17289e-92	0.278887	0.146	0.082	6.08084e-88
CBWD1	2.48093e-92	0.269951	0.146	0.082	6.94289e-88
COA3	3.29685e-92	0.333229	0.207	0.129	9.22623e-88
MRPS36	4.66552e-92	0.288151	0.245	0.158	1.30565e-87
SPCS2	6.55716e-92	0.326691	0.502	0.395	1.83502e-87
KDM6B	1.59652e-91	-0.532181	0.09	0.171	4.46786e-87
CTNNA1	1.76361e-91	0.295499	0.247	0.162	4.93547e-87
SNHG5	3.51477e-91	-0.40543	0.323	0.424	9.83608e-87
FGD4	7.20598e-91	0.313318	0.125	0.067	2.01659e-86
CMTM3	1.14662e-90	-0.337873	0.082	0.165	3.20882e-86
GTF3A	1.20569e-90	-0.449333	0.192	0.283	3.37411e-86
RAP1B	1.45959e-90	-0.444125	0.261	0.355	4.08466e-86
PSMD8	2.27051e-90	0.344274	0.382	0.283	6.35401e-86
JUNB	2.50212e-90	0.680649	0.761	0.781	7.00217e-86
CYTH2	3.09973e-90	0.294929	0.164	0.096	8.67459e-86
GLO1	3.36313e-90	0.321773	0.225	0.145	9.41172e-86
PPP1CB	3.49299e-90	0.38776	0.463	0.371	9.77513e-86
EIF6	3.60422e-90	0.348965	0.26	0.175	1.00864e-85
PTPRA	4.48627e-90	0.330168	0.273	0.184	1.25548e-85
RBM42	4.55325e-90	0.312215	0.194	0.12	1.27423e-85
FBXO9	4.66978e-90	0.311374	0.168	0.099	1.30684e-85
HPF1	4.86333e-90	0.299011	0.167	0.099	1.361e-85
GRB2	6.29536e-90	-0.41471	0.147	0.237	1.76176e-85
GADD45GIP1	6.94005e-90	0.345462	0.372	0.275	1.94217e-85
CRYZL1	7.60291e-90	0.260544	0.139	0.076	2.12767e-85
MSN	8.02234e-90	-0.409744	0.255	0.351	2.24505e-85
MPG	9.21369e-90	0.334813	0.208	0.132	2.57845e-85
ARRDC3	2.18826e-89	-0.501973	0.092	0.174	6.12383e-85
KLHL36	5.60217e-89	0.263427	0.105	0.052	1.56777e-84
CAMK2D	7.94125e-89	0.303151	0.133	0.073	2.22236e-84
KLHDC3	8.59127e-89	0.253137	0.132	0.072	2.40427e-84
KRAS	1.04105e-88	-0.396649	0.094	0.176	2.91338e-84
CMTM7	1.0984e-88	-0.343078	0.04	0.107	3.07386e-84
C9orf16	1.48742e-88	-0.39825	0.222	0.317	4.16255e-84
STUB1	1.53807e-88	0.330204	0.283	0.195	4.30428e-84
MFSD1	2.30592e-88	-0.33849	0.063	0.139	6.45313e-84
PRPF38B	5.45513e-88	-0.432059	0.222	0.316	1.52662e-83
CD320	7.3444e-88	-0.454994	0.058	0.13	2.05533e-83
SRRM2	1.0326e-87	0.341265	0.474	0.374	2.88974e-83
LAP3	1.34944e-87	-0.482368	0.128	0.214	3.77641e-83
ATN1	1.56265e-87	0.253134	0.109	0.056	4.37308e-83
SRP9	1.97286e-87	0.33286	0.46	0.357	5.52104e-83
DOCK8	1.99878e-87	-0.461136	0.063	0.135	5.59358e-83
TCEAL8	2.53127e-87	0.333458	0.208	0.133	7.08375e-83
ACTR3	3.0943e-87	-0.432141	0.285	0.377	8.65939e-83
PDCD5	3.56979e-87	0.317067	0.305	0.213	9.99005e-83
TMEM243	6.83628e-87	-0.334516	0.058	0.132	1.91313e-82
NARS	1.11197e-86	0.284161	0.222	0.143	3.11186e-82
RPL22L1	1.2578e-86	-0.353227	0.102	0.186	3.51995e-82
ATP6V1F	1.84027e-86	-0.360764	0.237	0.333	5.15001e-82
RUFY3	1.85471e-86	0.314157	0.123	0.067	5.1904e-82
MEA1	2.31405e-86	0.312959	0.202	0.127	6.47587e-82
C1orf56	2.68432e-86	-0.5519	0.098	0.179	7.51206e-82
CALU	2.70368e-86	0.305821	0.221	0.143	7.56625e-82
BANF1	2.82906e-86	0.347309	0.373	0.279	7.91713e-82
SMC6	2.88776e-86	0.274146	0.121	0.065	8.0814e-82
TCOF1	3.19736e-86	-0.455616	0.047	0.115	8.9478e-82
DYNLT3	3.34887e-86	0.289832	0.194	0.12	9.37181e-82
COMMD6	5.10877e-86	-0.29345	0.529	0.615	1.42969e-81
ZRANB2	1.35892e-85	0.344037	0.278	0.192	3.80295e-81
TUBA1B	1.80301e-85	0.290069	0.66	0.561	5.04574e-81
SEPT1	3.14861e-85	-0.446556	0.071	0.144	8.81138e-81
YIPF6	3.84061e-85	0.288784	0.16	0.094	1.07479e-80
MED4	6.474e-85	0.316156	0.295	0.205	1.81175e-80
SS18L2	8.26577e-85	-0.336296	0.066	0.141	2.31318e-80
STAT1	1.0512e-84	-0.358063	0.048	0.116	2.94177e-80
DDX3X	4.60338e-84	-0.423832	0.258	0.349	1.28825e-79
WRB	4.79162e-84	0.252993	0.116	0.062	1.34093e-79
COPS8	5.25878e-84	0.28325	0.197	0.123	1.47167e-79
PSMB10	3.06091e-83	-0.407925	0.139	0.225	8.56597e-79
EBP	3.19395e-83	-0.382519	0.038	0.101	8.93826e-79
TMEM242	3.32329e-83	0.251662	0.137	0.077	9.30022e-79
MAP3K11	3.83019e-83	-0.318773	0.039	0.103	1.07188e-78
HNRNPA1	4.63596e-83	-0.262658	0.682	0.757	1.29737e-78
C5orf15	6.05446e-83	0.304592	0.145	0.085	1.69434e-78
ASH1L	6.19132e-83	0.298799	0.318	0.226	1.73264e-78
CD81	7.11355e-83	0.320603	0.3	0.212	1.99073e-78
RNF19A	8.08994e-83	-0.506298	0.109	0.187	2.26397e-78
RAB8B	1.22414e-82	-0.350597	0.05	0.118	3.42576e-78
RASA2	1.93857e-82	-0.36142	0.041	0.105	5.42508e-78
FBXO3	2.0955e-82	0.25347	0.145	0.083	5.86424e-78
CDC26	3.35803e-82	-0.345287	0.098	0.178	9.39746e-78
PHB2	3.73572e-82	0.318753	0.212	0.138	1.04544e-77
ISCA1	1.11603e-81	0.270228	0.17	0.102	3.12321e-77
ZNF24	1.2362e-81	0.273086	0.184	0.114	3.45951e-77
SLC25A11	1.83984e-81	0.277512	0.192	0.12	5.14878e-77
ABL2	2.67764e-81	-0.396678	0.039	0.101	7.49338e-77
PSIP1	2.80496e-81	0.287952	0.298	0.208	7.84969e-77
C19orf24	3.0513e-81	-0.317694	0.064	0.135	8.53905e-77
VKORC1	5.26529e-81	0.324877	0.295	0.21	1.47349e-76
XRRA1	9.33616e-81	0.270325	0.144	0.083	2.61273e-76
XRCC6	1.04873e-80	0.322574	0.345	0.254	2.93487e-76
LIPA	1.45947e-80	-0.375823	0.08	0.155	4.08434e-76
ADAM10	3.38304e-80	-0.362169	0.067	0.138	9.46745e-76
AKIRIN2	4.23495e-80	-0.399331	0.083	0.157	1.18515e-75
SNHG6	6.26931e-80	-0.352095	0.296	0.39	1.75447e-75
SVBP	1.02869e-79	0.269523	0.155	0.092	2.87879e-75
MOB1A	1.2024e-79	-0.36371	0.16	0.247	3.36493e-75
HYAL2	2.38376e-79	-0.557527	0.046	0.109	6.67096e-75
ZNF37A	2.58912e-79	0.267095	0.136	0.078	7.24565e-75
HNMT	4.23726e-79	0.290347	0.19	0.121	1.1858e-74
FAM96A	5.45694e-79	-0.316449	0.052	0.118	1.52713e-74
GNG5	5.858e-79	-0.360275	0.342	0.429	1.63936e-74
HSPG2	6.63735e-79	-0.449689	0.053	0.118	1.85746e-74
DHRS4L2	1.11574e-78	0.284018	0.144	0.085	3.12241e-74
ARPC5L	1.47451e-78	-0.464573	0.134	0.211	4.12642e-74
CCNH	1.6771e-78	-0.487083	0.129	0.206	4.69337e-74
VMA21	1.83929e-78	-0.30761	0.051	0.117	5.14727e-74
PPP2CB	2.42676e-78	0.272643	0.151	0.09	6.7913e-74
FAM111A	2.65212e-78	-0.323049	0.044	0.107	7.42195e-74
CPNE3	3.07851e-78	0.305724	0.226	0.151	8.6152e-74
NOL7	3.36953e-78	0.300875	0.295	0.209	9.42964e-74
DDT	3.76035e-78	0.325995	0.306	0.22	1.05233e-73
NDUFAF3	6.82717e-78	0.330197	0.326	0.24	1.91058e-73
HNRNPH2	6.96086e-78	0.303058	0.247	0.168	1.948e-73
ZNF511	9.12486e-78	0.279837	0.133	0.077	2.55359e-73
RAB1A	1.27646e-77	0.314254	0.337	0.248	3.57218e-73
RABGAP1L	1.45502e-77	-0.356083	0.042	0.103	4.07188e-73
BAX	1.84146e-77	-0.342695	0.178	0.268	5.15332e-73
UAP1	3.24077e-77	-0.408685	0.044	0.105	9.0693e-73
FOXO3	3.84373e-77	0.307909	0.224	0.15	1.07567e-72
GPN3	4.39361e-77	0.263643	0.123	0.069	1.22955e-72
ANXA7	4.7503e-77	0.304123	0.292	0.209	1.32937e-72
SMAD5	8.15758e-77	0.254434	0.151	0.09	2.2829e-72
DDX21	1.17764e-76	-0.360669	0.185	0.273	3.29562e-72
MT-ND6	1.2574e-76	0.340257	0.228	0.153	3.51884e-72
MAPK1	1.97411e-76	-0.409301	0.079	0.149	5.52455e-72
LYST	2.05196e-76	-0.388427	0.066	0.134	5.74241e-72
BSDC1	4.73729e-76	0.294736	0.159	0.097	1.32573e-71
NT5C	5.31911e-76	0.291367	0.17	0.105	1.48855e-71
ISG15	1.91758e-75	-0.487517	0.176	0.259	5.36636e-71
PSMC2	2.32372e-75	0.275799	0.198	0.129	6.50294e-71
FBLN1	4.57557e-75	-0.2792	0.165	0.094	1.28047e-70
IAH1	8.40522e-75	0.292939	0.225	0.151	2.3522e-70
HNRNPM	9.06109e-75	0.307219	0.399	0.307	2.53574e-70
ETFB	1.00951e-74	0.260132	0.265	0.184	2.8251e-70
PCDH9	1.0873e-74	0.337951	0.104	0.056	3.04282e-70
ANKRD1	1.13115e-74	-0.318796	0.116	0.062	3.16552e-70
TROVE2	1.1755e-74	0.276208	0.259	0.179	3.28964e-70
APH1A	2.1552e-74	-0.301607	0.097	0.174	6.03132e-70
ARL6IP1	2.30941e-74	-0.401366	0.296	0.381	6.4629e-70
CSRP3	2.38012e-74	-0.3735	0.128	0.071	6.66077e-70
SEPT6	2.64148e-74	-0.361249	0.103	0.178	7.39218e-70
CTD-3252C9.4	4.13995e-74	-0.512428	0.115	0.19	1.15857e-69
NDFIP1	4.75412e-74	0.304694	0.369	0.281	1.33044e-69
ARL1	5.15887e-74	0.287665	0.184	0.118	1.44371e-69
RSRP1	1.81615e-73	-0.379707	0.35	0.436	5.08251e-69
TAF1D	1.86116e-73	-0.354852	0.135	0.216	5.20845e-69
MAFB	2.30463e-73	-0.848568	0.14	0.215	6.44951e-69
MRPL55	2.35977e-73	0.290302	0.2	0.131	6.6038e-69
ZNF397	3.77147e-73	0.25863	0.12	0.067	1.05545e-68
MRPL20	6.88498e-73	0.300039	0.347	0.259	1.92676e-68
DGKZ	9.45386e-73	-0.354647	0.053	0.115	2.64566e-68
OFD1	1.15821e-72	-0.37633	0.068	0.135	3.24124e-68
PRNP	2.62865e-72	-0.323622	0.085	0.157	7.35626e-68
SCP2	5.70239e-72	-0.33816	0.23	0.317	1.59581e-67
JPX	7.78804e-72	0.275895	0.165	0.103	2.17948e-67
NCK1	8.78467e-72	-0.333588	0.064	0.129	2.45839e-67
ABHD17A	8.86211e-72	-0.368406	0.074	0.141	2.48006e-67
NQO2	9.04495e-72	0.325339	0.196	0.13	2.53123e-67
NECAP2	1.10354e-71	-0.299787	0.07	0.138	3.08826e-67
VEGFA	1.18798e-71	-0.415424	0.051	0.112	3.32457e-67
SERPINB1	1.24977e-71	-0.388639	0.165	0.247	3.49749e-67
IFNGR1	1.42152e-71	-0.425229	0.213	0.299	3.97812e-67
NANS	2.3982e-71	-0.298072	0.064	0.13	6.71136e-67
TXNL1	6.57648e-71	0.292204	0.234	0.161	1.84043e-66
C17orf62	1.37051e-70	-0.319641	0.055	0.117	3.83537e-66
SMARCE1	1.56352e-70	0.266755	0.233	0.159	4.3755e-66
RDH11	1.6717e-70	0.273882	0.163	0.102	4.67826e-66
PSMC5	1.80234e-70	0.278247	0.31	0.225	5.04384e-66
PIM3	3.15036e-70	-0.309936	0.057	0.12	8.81629e-66
SUN2	3.19262e-70	-0.435807	0.11	0.179	8.93454e-66
NDUFA10	3.24349e-70	0.256409	0.227	0.153	9.0769e-66
ENO1	4.99934e-70	-0.342213	0.384	0.46	1.39907e-65
CDIPT	6.09517e-70	0.281775	0.176	0.113	1.70573e-65
DYNLRB1	9.69422e-70	0.285137	0.391	0.304	2.71293e-65
H1FX	1.02107e-69	0.292338	0.208	0.138	2.85746e-65
MRPL28	1.16813e-69	0.270068	0.168	0.106	3.26902e-65
EIF1B	1.22819e-69	0.254376	0.393	0.302	3.4371e-65
NORAD	1.67287e-69	0.285872	0.232	0.159	4.68152e-65
PSMD3	7.77769e-69	0.265938	0.151	0.093	2.17659e-64
SPCS1	9.12004e-69	0.282959	0.457	0.365	2.55224e-64
CLDND1	1.3831e-68	0.264737	0.255	0.177	3.87061e-64
MRPS18B	7.9927e-68	0.286662	0.186	0.122	2.23676e-63
[truncated: 208 more rows]
